# Supplementary material for: Newly Identified Transcriptomic Biomarkers and Gene Signature of Pathological Complete Response to Induction Chemoimmunotherapy in Locally Advanced Head and Neck Squamous Cell Carcinoma
Source: MedComm (2020). 2026 Jan 14;7(1):e70582. doi: 10.1002/mco2.70582 (PMC12802090; doi:10.1002/mco2.70582)
Supplement: Supplementary file 2 — Supporting Table 1: Clinical information of CheckRad RNAseq Supporting Table 2: Published Gene Signatures Supporting Table 3: Differentially expressed genes of multiple comparison with DESeq2 at baseline Supporting Table 4: Differentially expressed genes of multiple comparison with DESeq2 in RD patients Supporting Table 5: Gene set enrichment scores for MsigDB for pCR vs. RD patients at baseline Supporting Table 6: Gene set enrichment scores for MsigDB for pCR vs. PPR patients at baseline Supporting Table 7: Gene set enrichment scores for MsigDB for pCR vs. NPR patients at baseline Supporting Table 8: Gene set enrichment scores for MsigDB for PPR vs. NPR patients at baseline Supporting Table 9: Gene set enrichment scores for MsigDB for baseline vs. post‐iCIT in RD patients Supporting Table 10: Gene set enrichment scores for MsigDB for baseline vs. post‐iCIT in PPR patients Supporting Table 11: Gene set enrichment scores for MsigDB for baseline vs. post‐iCIT in NPR patients Supporting Table 12: Gene set enrichment scores for MsigDB for PPR vs. NPR patients at post‐iCIT Supporting Table 13: AUC of Pretreatment transcriptional signature and TME subtypes to predict pCR Supporting Table 14: Pretreatment transcriptional signature and TME subtypes correlation with pCR Supporting Table 15: Pre‐ and posttreatment transcriptional signature and TME dynamic change of response patterns [file MCO2-7-e70582-s001.xlsx]

## Sheet: S1
Table S1. Clinical information of CheckRad RNAseq
ID	PPR	cT_Stage	cN_Stage	Grade	LOC	Smoking	MFP	CPS_Pre	sTILs_Pre	Immune	gender	study_id	p16_Status	TPS.TC_Pre
X20173_0001	NPR	cT4	cN2	HPV associated	Oropharynx	Former Smoker	IE	25	100	Excluded	male	01-002	positive	0
X20173_0002	PCR	cT2	cN2c	G3	Oropharynx	Former Smoker	F	100	80	Inflamed	male	01-001	negative	90
X20173_0003	PPR	cT4	cN1	G3	Larynx	Active Smoker	D	0	60	Desert	female	01-003	negative	0
X20173_0004	PCR	cT2	cN3b	G2	Oropharynx	Former Smoker	IE	40	90	Inflamed	male	01-004	negative	30
X20173_0005	PCR	cT4	cN2c	G3	Hypopharynx	Former Smoker	F	0.5	5	Desert	male	01-005	negative	0
X20173_0006	PCR	cT4	cN3b	G3	Hypopharynx	Former Smoker	IE	90	95	Inflamed	male	01-006	negative	15
X20173_0007	PCR	cT3	cN1	HPV associated	Oropharynx	Never-Smoker	IE	15	90	Inflamed	male	01-007	positive	0
X20173_0008	PCR	cT4	cN2	HPV associated	Oropharynx	Former Smoker	D	10	40	Excluded	male	01-008	positive	0
X20173_0009	PCR	cT3	N2b	G3	Larynx	Active Smoker	F	6	7	Desert	male	01-009	negative	0
X20173_0010	PCR	cT4	cN2	HPV associated	Oropharynx	Never-Smoker	IE	100	100	Excluded	female	01-010	positive	50
X20173_0011	PPR	cT4	cN1	HPV associated	Oropharynx	Former Smoker	D	25	25	Excluded	male	01-011	positive	5
X20173_0012	PCR	cT3	cN0	G2	Larynx	Former Smoker	IE	50	15	Excluded	female	01-012	negative	70
X20173_0013	PCR	cT2	cN1	HPV associated	Oropharynx	Never-Smoker	D	25	45	Inflamed	male	01-013	positive	10
X20173_0014	PPR	cT3	cN0	G3	Larynx	Former Smoker	D	5	3	Desert	male	01-014	negative	0
X20173_0015	PCR	cT1	cN3b	G3	Oropharynx	Active Smoker	D	0.5	0	Desert	male	01-015	negative	0
X20173_0016	NPR	cT4	N2b	G3	Oropharynx	Active Smoker	D	8	3	Excluded	male	01-016	negative	0
X20173_0017	PPR	cT4	cN1	HPV associated	Oropharynx	Former Smoker	D	10	10	Excluded	female	01-017	positive	0
X20173_0018	NPR	cT4	N2b	G2	Hypopharynx	Former Smoker	F	0.5	2	Desert	male	01-018	negative	0.5
X20173_0019	NPR	cT4	N2b	G3	Oropharynx	Active Smoker	F	100	15	Excluded	male	01-019	negative	100
X20173_0020	PCR	cT4	N2b	G3	Oropharynx	Active Smoker	IE	15	45	Desert	male	01-020	negative	0
X20173_0021	PPR	cT4	cN1	HPV associated	Oropharynx	Never-Smoker	D	100	70	Inflamed	male	01-021	positive	30
X20173_0022	PPR	cT4	cN1	HPV associated	Oropharynx	Active Smoker	IE	5	60	Inflamed	male	01-022	positive	5
X20173_0023	NPR	cT4	cN1	G3	Larynx	Active Smoker	IE	6	20	Excluded	male	01-023	negative	2
X20173_0024	NPR	cT4	cN0	G2	Hypopharynx	Former Smoker	IE	5	3	Excluded	male	01-024	negative	3
X20173_0025	PPR	cT2	cN3b	G3	Larynx	Active Smoker	F	0.5	25	Excluded	male	01-025	negative	0
X20173_0026	PCR	cT4	cN3b	G2	Oropharynx	Active Smoker	D	20	20	Excluded	female	01-026	negative	0
X20173_0027	NPR	cT1	cN1	G3	Larynx	Active Smoker	F	5	90	Inflamed	male	01-027	negative	0
X20173_0028	PCR	cT2	N2b	G3	Hypopharynx	Active Smoker	IE	50	60	Inflamed	male	01-028	negative	0
X20173_0029	NPR	cT4	cN3b	G3	Oropharynx	Former Smoker	D	60	70	Inflamed	female	01-029	negative	15
X20173_0030	PCR	cT4	cN1	G2	Hypopharynx	Active Smoker	D	3	50	Desert	male	01-030	negative	0
X20173_0031	PCR	cT4	cN2c	G3	Hypopharynx	Active Smoker	D	100	100	Inflamed	female	01-031	negative	90
X20173_0032	NPR	cT4	cN2c	G2	Hypopharynx	Active Smoker	F	82	15	Excluded	female	01-032	negative	80
X20173_0033	PCR	cT4	cN0	HPV associated	Oropharynx	Never-Smoker	IE	40	70	Inflamed	male	01-033	positive	0
X20173_0034	PCR	cT4	cN0	HPV associated	Oropharynx	Never-Smoker	IE	100	90	Inflamed	male	01-034	positive	70
X20173_0035	PCR	cT3	cN0	G3	Hypopharynx	Active Smoker	F	30	40	Excluded	male	01-035	negative	10
X20173_0036	PPR	cT3	cN0	G3	Larynx	Former Smoker	IE	90	30	Inflamed	male	01-036	negative	90
X20173_0037	PCR	cT3	cN0	G2	Larynx	Former Smoker	F	1	5	Excluded	male	01-037	negative	0
X20173_0038	PCR	cT4	cN2	HPV associated	Oropharynx	Never-Smoker	F	15	3	Inflamed	male	01-038	positive	0
X20173_0039	NPR	cT4	cN0	G2	Oropharynx	Active Smoker	F	1	7	Excluded	male	01-039	negative	0
X20173_0040	PCR	cT3	cN0	G3	Hypopharynx	Active Smoker	IE	40	75	Inflamed	male	01-040	negative	10
X20173_0041	NPR	cT4	cN2c	G3	Hypopharynx	Former Smoker	D	1	2	Desert	male	01-041	negative	0.5
X20173_0042	PCR	cT4	cN3b	G3	Oropharynx	Former Smoker	F	30	5	Excluded	male	01-042	negative	15
X20173_0043	PCR	cT4	cN0	HPV associated	Oropharynx	Never-Smoker	D	0.5	1	Desert	male	01-043	positive	0
X20173_0044	PPR	cT4	cN1	HPV associated	Oropharynx	Former Smoker	D	20	25	Inflamed	female	01-044	positive	10
X20173_0045	PCR	cT2	cN3	HPV associated	Oropharynx	Never-Smoker	IE	15	100	Inflamed	male	01-045	positive	15
X20173_0046	PCR	cT4	cN0	G2	Oropharynx	Active Smoker	IE	5	30	Inflamed	male	01-046	negative	3
X20173_0047	PCR	cT4	cN1	HPV associated	Oropharynx	Former Smoker	IE	45	80	Inflamed	male	01-047	positive	25
X20173_0048	PPR	cT4	cN2c	G2	Oral Cavity	Never-Smoker	D	12	20	Inflamed	female	01-048	negative	10
X20173_0049	PCR	cT2	N2b	G2	Oropharynx	Active Smoker	IE	3	7	Excluded	male	01-049	negative	2
X20173_0050	PCR	cT3	cN0	G3	Larynx	Active Smoker	F	85	15	Desert	male	01-050	negative	80
X20173_0051	PCR	cT4	cN1	HPV associated	Oropharynx	Never-Smoker	IE	90	70	Inflamed	male	01-051	positive	60
X20173_0052	PCR	cT4	cN2c	G3	Oropharynx	Former Smoker	IE	40	2	Desert	male	01-052	negative	40
X20173_0053	PPR	cT4	cN1	HPV associated	Oropharynx	Former Smoker	F	25	90	Inflamed	male	01-053	positive	3
X20173_0054	PCR	cT2	cN3	HPV associated	Oropharynx	Former Smoker	IE	100	80	Inflamed	male	01-054	positive	5
X20173_0055	PPR	cT4	cN3b	G3	Oropharynx	Former Smoker	D	2	40	Excluded	male	01-055	negative	0
X20173_0056	PPR	cT4	N2b	G3	Hypopharynx	Former Smoker	D	1	100	Desert	female	04-001	negative	0
X20173_0058	PCR	cT2	cN3b	G3	Hypopharynx	Active Smoker	IE	6	70	Excluded	male	04-004	negative	0
X20173_0059	PPR	cT3	N2b	G3	Oropharynx	Active Smoker	F	0.5	1	Desert	male	05-001	negative	0
X20173_0060	PCR	cT3	cN2	HPV associated	Oropharynx	Never-Smoker	IE	100	90	Inflamed	male	05-002	positive	100
X20173_0061	PCR	cT1	cN1	HPV associated	Oral Cavity	Never-Smoker	IE	0	80	Excluded	male	05-003	positive	0
X20173_0062	PPR	cT1	N2b	G3	Oropharynx	Former Smoker	F	40	80	Inflamed	male	05-004	negative	3
X20173_0063	PPR	cT3	cN1	G2	Oropharynx	Active Smoker	F	15	5	Excluded	male	05-005	negative	10
X20173_0064	PCR	cT4	N2b	G2	Oral Cavity	Active Smoker	F	50	40	Inflamed	male	05-006	negative	30
X20173_0065	NPR	cT4	cN0	HPV associated	Oropharynx	Active Smoker	F	4	1	Excluded	male	06-001	positive	0
X20173_0066	PPR	cT4	cN0	G2	Oral Cavity	Former Smoker	D	5	5	Desert	female	09-001	negative	0
X20173_0067	PPR	cT4	N2a	G2	Hypopharynx	Former Smoker	F	1	15	Excluded	male	09-002	negative	1
X20173_0068	PCR	cT2	cN0	G2	Oral Cavity	Active Smoker	F	82	20	Excluded	male	09-003	negative	80
X20173_0070	PCR	cT3	cN2	G2	Oropharynx	Active Smoker	D	0	10	Excluded	male	09-005	negative	0
X20173_0071	PCR	cT3	N2b	HPV associated	Oral Cavity	Former Smoker	F	70	70	Excluded	male	03-001	positive	3
X20173_0072	PPR	cT4	cN0	HPV associated	Oral Cavity	Active Smoker	F	100	60	Excluded	male	03-002	positive	10
X20173_0073	NPR	cT3	cN2c	G2	Oral Cavity	Former Smoker	F	3	2	Desert	male	03-003	negative	0
X20173_0075	PPR	cT2	cN1	G2	Oropharynx	Former Smoker	F	7	25	Excluded	male	03-005	negative	0
X20173_0076	PCR	cT2	N2a	G2	Oropharynx	Active Smoker	IE	10	90	Inflamed	female	03-006	negative	0
X20173_0077	NPR	cT4	cN0	G3	Larynx	Former Smoker	F	2	5	Desert	male	03-007	negative	0
X20173_0078	PCR	cT1	cN3b	HPV associated	Oral Cavity	Active Smoker	F	85	70	Excluded	male	08-001	positive	80
X20173_0079	PCR	cT3	cN0	G3	Larynx	Former Smoker	F	20	60	Excluded	female	08-002	negative	15
X20173_0080	NPR	cT4	cN0	HPV associated	Oropharynx	Active Smoker	F	5	5	Excluded	male	08-003	positive	5

## Sheet: S2
Table S2. Published Gene Signatures
Gene Signature	Platform	Source	Reference
CD8+Teff signature	Gene expression profiling	PMID: 26952546	Mariathasan S, et al., 2018. Nature 22;554(7693):544-548.
DNA_damage_repair	Gene expression profiling	Wood lab	Mariathasan S, et al., 2018. Nature 22;554(7693):544-548.
Pan_F_TBRS	Gene expression profiling	experimentally determined pan-fibroblast TGF-β response signature (see methods for details)	Mariathasan S, et al., 2018. Nature 22;554(7693):544-548.
Antigen_processing_machinery	Gene expression profiling	PMID: 27855702	Mariathasan S, et al., 2018. Nature 22;554(7693):544-548.
Immune_checkpoint	Gene expression profiling		Mariathasan S, et al., 2018. Nature 22;554(7693):544-548.
EMT1	Gene expression profiling	PMID: 24520177	Mariathasan S, et al., 2018. Nature 22;554(7693):544-548.
FGFR3_related_genes	Gene expression profiling	PMID: 22553347	Mariathasan S, et al., 2018. Nature 22;554(7693):544-548.
Angiogenesis	Gene expression profiling	PMID: 22553347	Mariathasan S, et al., 2018. Nature 22;554(7693):544-548.
Fanconi_anemia	Gene expression profiling	KEGG hsa03460	Mariathasan S, et al., 2018. Nature 22;554(7693):544-548.
Cell_cycle	Gene expression profiling	KEGG hsa4110	Mariathasan S, et al., 2018. Nature 22;554(7693):544-548.
DNA_replication	Gene expression profiling	KEGG hsa3030	Mariathasan S, et al., 2018. Nature 22;554(7693):544-548.
Nucleotide_excision_repair	Gene expression profiling	KEGG hsa3420	Mariathasan S, et al., 2018. Nature 22;554(7693):544-548.
Homologous_recombination	Gene expression profiling	KEGG hsa3440	Mariathasan S, et al., 2018. Nature 22;554(7693):544-548.
Mismatch_repair	Gene expression profiling	KEGG hsa3430	Mariathasan S, et al., 2018. Nature 22;554(7693):544-548.
EMT2	Gene expression profiling	PMID: 26997480	Mariathasan S, et al., 2018. Nature 22;554(7693):544-548.
EMT3	Gene expression profiling	PMID: 27321955	Mariathasan S, et al., 2018. Nature 22;554(7693):544-548.
WNT_target	Gene expression profiling	PMID: 25970248	Mariathasan S, et al., 2018. Nature 22;554(7693):544-548.
Cell_cycle_regulators	Gene expression and mutational profiling	PMID: 24476821	Mariathasan S, et al., 2018. Nature 22;554(7693):544-548.
Follicular_B_cells	scRNAseq	PMID: 35216676	Patil et al., 2022, Cancer Cell 40, 289–300
GC_B_cells	scRNAseq	PMID: 35216676	Patil et al., 2022, Cancer Cell 40, 289–300
Plasma_cells	scRNAseq	PMID: 35216676	Patil et al., 2022, Cancer Cell 40, 289–300
Angiogenesis_Atezo	Gene expression profiling	PMID: 29867230	McDermott DF et al., 2018, Nature Medicine 24, 749–757.[3]
IMmotion150 Teff_Atezo	Gene expression profiling	PMID: 29867230	McDermott DF et al., 2018, Nature Medicine 24, 749–757.
Myeloid_inflammation_Atezo	Gene expression profiling	PMID: 29867230	McDermott DF et al., 2018, Nature Medicine 24, 749–757.
IFN	Gene expression profiling	PMID: 26317466	Chiappinelli, K.B., et al., 2015, Cell 162, 974–986.
Inflammatory_Sig_4	Gene expression profiling	PMID: 28749946	Siemers NO, et al., PLoS One, 2017 Jul 27;12(7):e0179726.
CD8_T_cell_Sig	Gene expression profiling	PMID: 28749946	Siemers NO, et al., PLoS One, 2017 Jul 27;12(7):e0179726.
IFNγ_Sig_Pemb_10	Gene expression profiling	PMID: 28650338	Ayers M, et al., J Clin Invest, 2017;127:2930–40.
Tcell_Sig_13	Gene expression profiling	PMID: 25970248	Spranger S, et al., Nature, 2015;523:231–5.
T_cell_Sig	Gene expression profiling	PMID: 28749946	Siemers NO, et al., PLoS One, 2017 Jul 27;12(7):e0179726
DC1_Sig	Gene expression profiling	PMID: 33782030	Lei M, et al., Clin Cancer Res. 2021 Jul 15;27(14):3926-3935
IFNγ_Sig_Durv_4	Gene expression profiling	PMID: 29716923	Higgs, B. W. et al. Clin. Cancer Res. 24, 3857–3866 (2018)
Teff_IFNγ_ Atezo	Gene expression profiling	PMID: 26970723	Fehrenbacher, L. et al. Lancet 387, 1837–1846 (2016)
JAVELIN Renal 101 Immuno signature	Gene expression profiling	PMID: 32895571	Motzer R.J. et al. Nat. Med. 26, 1733–1741 (2020).
JAVELIN Renal 101	Gene expression profiling	PMID: 32895571	Motzer R.J. et al. Nat. Med. 26, 1733–1741 (2020).
Angiogenesis
TIL (Cytolytic activity)	Gene expression profiling	PMID: 25594174	Rooney, M.S., et al., 2015, Cell 160, 48–61.
References
[1] Mariathasan S, Turley SJ, Nickles D, Castiglioni A, Yuen K, Wang Y, et al. TGFβ attenuates tumour response to PD-L1 blockade by contributing to exclusion of T cells. Nature. 2018;554:544-8.
[2] Patil NS, Nabet BY, Müller S, Koeppen H, Zou W, Giltnane J, et al. Intratumoral plasma cells predict outcomes to PD-L1 blockade in non-small cell lung cancer. Cancer Cell. 2022;40:289-300.e4.
[3] McDermott DF, Huseni MA, Atkins MB, Motzer RJ, Rini BI, Escudier B, et al. Clinical activity and molecular correlates of response to atezolizumab alone or in combination with bevacizumab versus sunitinib in renal cell carcinoma. Nature Medicine. 2018;24:749-57.
[4] Chiappinelli Katherine B, Strissel Pamela L, Desrichard A, Li H, Henke C, Akman B, et al. Inhibiting DNA Methylation Causes an Interferon Response in Cancer via dsRNA Including Endogenous Retroviruses. Cell. 2015;162:974-86.
[5] Siemers NO, Holloway JL, Chang H, Chasalow SD, Ross-MacDonald PB, Voliva CF, et al. Genome-wide association analysis identifies genetic correlates of immune infiltrates in solid tumors. PLOS ONE. 2017;12:e0179726.
[6] Ayers M, Lunceford J, Nebozhyn M, Murphy E, Loboda A, Kaufman DR, et al. IFN-γ-related mRNA profile predicts clinical response to PD-1 blockade. J Clin Invest. 2017;127:2930-40.
[7] Spranger S, Bao R, Gajewski TF. Melanoma-intrinsic β-catenin signalling prevents anti-tumour immunity. Nature. 2015;523:231-5.
[8] Lei M, Siemers NO, Pandya D, Chang H, Sanchez T, Harbison C, et al. Analyses of PD-L1 and Inflammatory Gene Expression Association with Efficacy of Nivolumab ± Ipilimumab in Gastric Cancer/Gastroesophageal Junction Cancer. Clinical Cancer Research. 2021;27:3926-35.
[9] Higgs BW, Morehouse CA, Streicher K, Brohawn PZ, Pilataxi F, Gupta A, et al. Interferon Gamma Messenger RNA Signature in Tumor Biopsies Predicts Outcomes in Patients with Non–Small Cell Lung Carcinoma or Urothelial Cancer Treated with Durvalumab. Clinical Cancer Research. 2018;24:3857-66.
[10] Fehrenbacher L, Spira A, Ballinger M, Kowanetz M, Vansteenkiste J, Mazieres J, et al. Atezolizumab versus docetaxel for patients with previously treated non-small-cell lung cancer (POPLAR): a multicentre, open-label, phase 2 randomised controlled trial. Lancet. 2016;387:1837-46.
[11] Motzer RJ, Robbins PB, Powles T, Albiges L, Haanen JB, Larkin J, et al. Avelumab plus axitinib versus sunitinib in advanced renal cell carcinoma: biomarker analysis of the phase 3 JAVELIN Renal 101 trial. Nature Medicine. 2020;26:1733-41.
[12] Rooney MS, Shukla SA, Wu CJ, Getz G, Hacohen N. Molecular and genetic properties of tumors associated with local immune cytolytic activity. Cell. 2015;160:48-61.

## Sheet: S3
Table S3. DEG of multiple comparison at baseline
pCR.v.s.RD.DESeq2_DEG								pCR.v.s.PPR.DESeq2_DEG								pCR.v.s.NPR.DESeq2_DEG								PPR.v.s.NPR.DESeq2_DEG
Gene	baseMean	log2FoldChange	lfcSE	stat	pvalue	padj		gene	baseMean	log2FoldChange	lfcSE	stat	pvalue	padj		gene	baseMean	log2FoldChange	lfcSE	stat	pvalue	padj		gene	baseMean	log2FoldChange	lfcSE	stat	pvalue	padj
TTN	997.284	2.70989	0.448366	6.04392	1.50411e-09	2.83525e-05		FP671120.5	16.3535	24.0919	2.59351	9.28928	1.55337e-20	3.39614e-16		FP671120.5	11.2264	22.2693	2.99782	7.42849	1.09846e-13	2.01502e-09		BPIFB2	11.6062	-23.2004	2.95182	-7.85969	3.85079e-15	1.57405e-10
MYBPC1	17.0358	3.86505	0.672252	5.7494	8.9561e-09	8.44112e-05		BPIFB2	70.724	10.4028	1.86501	5.57786	2.435e-08	0.000266182		VCAM1	53.6263	2.11905	0.426175	4.97226	6.61779e-07	0.00606984		SMC1B	18.8105	4.27265	0.76532	5.58283	2.36638e-08	0.000483641
NEB	300.307	2.28988	0.453346	5.05106	4.39357e-07	0.00276062		TRIM72	7.12656	3.29291	0.625431	5.26502	1.40175e-07	0.00102155		CCT3	288.388	-1.00593	0.209753	-4.79578	1.62044e-06	0.00607561		TRHDE-AS1	4.53274	-3.30066	0.732207	-4.50783	6.54945e-06	0.0892385
COLCA1	9.13476	2.08716	0.429355	4.86115	1.16704e-06	0.00439975		MYBPC1	20.8302	3.93626	0.793515	4.96054	7.02963e-07	0.00384222		SYNPO2	135.795	1.97521	0.406646	4.85731	1.18994e-06	0.00607561		CELF2-DT	2.36998	3.78614	0.862697	4.38873	1.14015e-05	0.116512
AL161431.1	6.05072	-2.52658	0.554338	-4.55784	5.16819e-06	0.0162367		FABP4	44.4546	4.11326	0.845644	4.86406	1.15001e-06	0.00502854		AC105020.2	5.74335	3.2313	0.674392	4.79142	1.65602e-06	0.00607561		KYNU	32.9624	-1.55174	0.362985	-4.27494	1.91187e-05	0.120745
CMYA5	57.7381	2.0157	0.446784	4.51158	6.4345e-06	0.0173272		TTN	1192.5	2.586	0.549369	4.70721	2.51129e-06	0.00915071		ST3GAL5	28.0819	1.12779	0.244208	4.61813	3.87208e-06	0.0071615		SCN1A	8.76243	2.67639	0.628173	4.2606	2.03883e-05	0.120745
ACSM3	5.1718	1.95735	0.446498	4.38378	1.16639e-05	0.0244295		PSPH	45.2066	-1.17464	0.274661	-4.27671	1.89679e-05	0.0460771		TNFSF14	8.96793	2.31984	0.495681	4.68011	2.86715e-06	0.0071615		IGHM	172.268	2.1819	0.512492	4.25745	2.06776e-05	0.120745
CD84	35.3143	1.2484	0.284127	4.39382	1.11377e-05	0.0244295		SLC25A29	2.4424	-3.91844	0.911645	-4.2982	1.72188e-05	0.0460771		TTN	1268.46	2.89438	0.625817	4.62496	3.74664e-06	0.0071615		AC114316.1	6.07415	3.50177	0.861693	4.06382	4.8276e-05	0.246666
LINC00861	25.8965	1.33104	0.308277	4.31767	1.57686e-05	0.0297239		TCAP	56.9223	3.77155	0.899988	4.19067	2.7813e-05	0.0608076		CXCR2P1	4.42	3.88357	0.824595	4.70968	2.48112e-06	0.0071615		PAPPA2	4.14311	3.72243	0.926079	4.01956	5.83078e-05	0.264821
EREG	17.5755	-1.72199	0.402809	-4.27494	1.91189e-05	0.0300326		CD84	38.3635	1.41089	0.33854	4.16757	3.07863e-05	0.0611891		RNY1P16	4.26087	3.36324	0.737169	4.56237	5.05784e-06	0.00805696		XKR4	5.4772	3.44535	0.867445	3.97184	7.1319e-05	0.291523
VCAM1	46.9753	1.53107	0.357407	4.28382	1.83711e-05	0.0300326		SLC14A1	5.22501	2.26737	0.554282	4.09064	4.30181e-05	0.0627004		XKR4	6.68306	3.27268	0.718683	4.55372	5.27058e-06	0.00805696		RASSF1	55.4305	1.18141	0.304131	3.88455	0.000102522	0.32236
RYR1	15.6622	2.07474	0.487377	4.25694	2.07243e-05	0.0300502		TFF3	23.5313	3.67417	0.897387	4.0943	4.23442e-05	0.0627004		STEAP4	41.8144	-1.72252	0.380461	-4.52746	5.96963e-06	0.00822868		WDR47	50.8968	-1.23014	0.315459	-3.89954	9.63774e-05	0.32236
NEXN	79.0314	1.09992	0.264114	4.16459	3.11916e-05	0.034586		AC005532.1	1.62953	3.35528	0.816663	4.10853	3.98193e-05	0.0627004		ZC3H12C	21.1164	-1.26523	0.284218	-4.45161	8.52294e-06	0.00822868		AC087894.3	3.00783	3.74797	0.956487	3.91847	8.91116e-05	0.32236
AP001437.2	2.18387	2.44143	0.584547	4.17662	2.95873e-05	0.034586		AC015910.1	5.49701	-2.26252	0.551412	-4.10314	4.07578e-05	0.0627004		LGI2	13.9119	2.5917	0.574312	4.5127	6.40082e-06	0.00822868		DCUN1D5	38.3312	-1.47619	0.387899	-3.8056	0.000141462	0.413028
CD6	18.0778	1.55173	0.383997	4.041	5.32239e-05	0.0437391		ATP1A2	5.92211	3.32646	0.849992	3.91351	9.09633e-05	0.0967767		LAIR1	20.2615	1.59613	0.356044	4.48296	7.36133e-06	0.00822868		ZBTB47	4.56701	3.4984	0.946879	3.69467	0.000220175	0.423778
SLC38A5	31.3001	-1.30022	0.323725	-4.01644	5.9084e-05	0.0437391		ATP6V0A4	6.51473	2.62139	0.670862	3.90749	9.32597e-05	0.0967767		ZRANB2-AS2	4.179	2.51599	0.560824	4.48623	7.24947e-06	0.00822868		STEAP4	47.908	-1.77714	0.482584	-3.68255	0.000230915	0.423778
ATP1A2	5.00764	2.87797	0.729762	3.94372	8.02289e-05	0.0437391		TBX4	1.46284	-3.38173	0.864988	-3.90957	9.24607e-05	0.0967767		AL161431.1	5.57345	-3.02583	0.678016	-4.46277	8.09061e-06	0.00822868		LRRC9	1.94589	3.41506	0.905457	3.77164	0.00016218	0.423778
CNGB1	23.7339	-2.11377	0.537305	-3.93403	8.35335e-05	0.0437391		GNE	8.92097	1.53877	0.392114	3.9243	8.69827e-05	0.0967767		BTNL9	47.0182	1.98809	0.449598	4.42194	9.78189e-06	0.00897195		RNFT2	6.15796	2.41079	0.65107	3.70282	0.000213215	0.423778
CARD10	13.9175	-1.056	0.267371	-3.94956	7.82957e-05	0.0437391		SYNPO2L	5.31259	3.08592	0.79225	3.89513	9.81458e-05	0.0967767		WTAPP1	3.80268	-3.607	0.820339	-4.39696	1.09779e-05	0.00958943		CCDC149	14.0777	1.48098	0.403059	3.67436	0.00023845	0.423778
TNNC2	12.1689	3.31967	0.825421	4.02179	5.7758e-05	0.0437391		LMOD2	13.2316	4.43576	1.12736	3.93465	8.33176e-05	0.0967767		MYBPC1	22.5021	3.77878	0.86375	4.37486	1.21513e-05	0.010132		AC105020.2	3.97661	3.12971	0.849192	3.68551	0.000228241	0.423778
LYL1	9.44156	1.54532	0.392618	3.93593	8.28744e-05	0.0437391		ADH1B	6.76039	2.86711	0.73776	3.88624	0.00010181	0.0967767		CD22	20.4833	2.47776	0.581139	4.26363	2.01134e-05	0.0110705		AL020995.2	3.1477	3.38522	0.914529	3.70161	0.000214239	0.423778
KLK10	796.652	-1.55283	0.382673	-4.05784	4.95291e-05	0.0437391		SCIN	19.6169	1.66563	0.436272	3.81788	0.000134605	0.113541		SLC9A7	28.9567	1.29965	0.303685	4.27959	1.8724e-05	0.0110705		AC104581.4	6.74788	2.77957	0.739888	3.75675	0.000172136	0.423778
ACTA1	35.7343	4.20577	1.05352	3.9921	6.54897e-05	0.0437391		LRMP	54.5155	1.45532	0.382334	3.80641	0.000140996	0.113541		ITK	8.92051	1.9861	0.464725	4.27372	1.92238e-05	0.0110705		AC083862.2	17.1903	1.63291	0.439239	3.7176	0.000201126	0.423778
FCRL4	4.08308	2.42435	0.601988	4.02724	5.64353e-05	0.0437391		FBXL16	1.39451	2.76624	0.728469	3.79734	0.000146259	0.113541		PAPPA2	3.30689	2.93761	0.689315	4.26163	2.02937e-05	0.0110705		TNFSF14	8.71218	2.63866	0.731863	3.6054	0.000311668	0.489991
TLR10	14.0193	1.90372	0.473329	4.02198	5.77117e-05	0.0437391		CRACR2A	6.43984	2.05892	0.538979	3.82005	0.000133425	0.113541		PLA2G2D	8.38479	3.05048	0.70844	4.30591	1.66302e-05	0.0110705		MUC5AC	4.40099	-5.41642	1.50108	-3.60835	0.000308151	0.489991
TRIM72	6.51398	2.1164	0.52927	3.99872	6.36857e-05	0.0437391		CD96	23.0652	1.17615	0.310456	3.78845	0.000151591	0.113541		SCN7A	2.62458	3.07317	0.719877	4.26902	1.96336e-05	0.0110705		HNF1B	3.67025	4.08612	1.12822	3.62174	0.000292631	0.489991
HS3ST4	7.40907	3.5122	0.883655	3.97463	7.04892e-05	0.0437391		PRB1	1.81132	3.64376	0.96354	3.78164	0.000155799	0.113541		DCUN1D5	37.4879	-1.18983	0.276489	-4.30334	1.68244e-05	0.0110705		ZC3H12C	22.3588	-1.32304	0.370732	-3.56872	0.000358732	0.543094
KRT10	157.274	-1.60145	0.404663	-3.95748	7.57444e-05	0.0437391		CMYA5	66.8304	2.02359	0.545439	3.71002	0.000207242	0.141592		MNS1	22.8241	1.94037	0.455574	4.25917	2.05188e-05	0.0110705		AL031658.1	4.83301	3.46534	0.978267	3.54233	0.000396611	0.570743
TRDN	26.1414	2.28577	0.577234	3.95986	7.49927e-05	0.0437391		SUGCT	4.29935	1.94654	0.523602	3.71759	0.000201133	0.141592		NEB	369.996	2.73021	0.628759	4.34222	1.41048e-05	0.0110705		AC016582.3	3.17852	3.78954	1.07144	3.53686	0.000404921	0.570743
AC098484.4	6.51912	1.40215	0.351387	3.99034	6.59783e-05	0.0437391		MB	53.4117	3.32152	0.899027	3.69457	0.000220258	0.141632		ZNF583	4.96634	2.14773	0.503021	4.26965	1.95777e-05	0.0110705		KCNAB1	12.7307	1.194	0.341371	3.49765	0.000469383	0.599578
AC109322.2	2.39979	-2.167	0.548431	-3.95128	7.77351e-05	0.0437391		AP001437.2	2.54618	2.53038	0.683663	3.70121	0.000214578	0.141632		IGHM	235.968	2.3034	0.536897	4.29021	1.78508e-05	0.0110705		FABP4	9.90247	-2.43374	0.693268	-3.51054	0.000447201	0.599578
CD4	22.2734	1.07833	0.27765	3.88376	0.000102852	0.0477114		AL009179.2	3.81719	2.68106	0.731795	3.66368	0.000248617	0.155301		AC027514.1	8.56528	1.45077	0.33953	4.27287	1.92969e-05	0.0110705		IGHGP	74.5449	2.97692	0.849324	3.50505	0.000456522	0.599578
LDB3	9.18545	2.0056	0.514208	3.90036	9.60484e-05	0.0477114		ASB5	3.70985	3.30517	0.907664	3.64141	0.000271154	0.160223		CR2	12.2279	3.01044	0.709078	4.24556	2.18045e-05	0.011428		LIG1	63.1866	1.22283	0.351147	3.48238	0.000496981	0.615593
LAIR1	18.0864	1.18743	0.305914	3.88159	0.000103776	0.0477114		GAPT	8.70956	2.08101	0.571225	3.64306	0.000269416	0.160223		CLEC2D	82.7182	1.22982	0.291357	4.22102	2.43204e-05	0.0114905		XIST	16.3324	3.51807	1.01466	3.46724	0.000525836	0.632178
GAPT	7.74724	1.83037	0.471282	3.88381	0.000102832	0.0477114		SIDT1	5.42578	1.68255	0.464841	3.61962	0.000295039	0.161453		P2RX5	9.43711	2.15408	0.511635	4.21018	2.55165e-05	0.0114905		MTOR-AS1	9.45378	-2.52444	0.733339	-3.44239	0.000576606	0.654705
EPHX2	20.9443	1.16298	0.301451	3.85796	0.000114339	0.050123		BPIFB1	49.4657	4.03445	1.11404	3.62147	0.000292936	0.161453		SPOCK2	45.8546	1.94334	0.461742	4.20872	2.56821e-05	0.0114905		ENTPD1-AS1	22.6588	1.16438	0.338058	3.44433	0.000572486	0.654705
CD22	17.5351	1.79149	0.473131	3.78645	0.000152814	0.0523735		AC104938.1	2.96145	-3.14182	0.868072	-3.61931	0.00029539	0.161453		ATF5	125.517	1.68798	0.400483	4.21486	2.49928e-05	0.0114905		SERPINB7	5.65562	-2.4883	0.726694	-3.42414	0.000616748	0.681357
PYGM	3.6744	2.25323	0.594819	3.78809	0.00015181	0.0523735		POLN	4.95286	-1.96838	0.547578	-3.5947	0.000324763	0.165123		LTB	133.001	1.77733	0.420871	4.22297	2.41102e-05	0.0114905		AC008969.1	19.2987	1.43066	0.419023	3.41427	0.000639536	0.687939
LRMP	49.8082	1.29831	0.341019	3.80714	0.00014058	0.0523735		NEB	358.1	2.02837	0.563854	3.59734	0.000321493	0.165123		TLR6	16.9285	1.63242	0.388765	4.199	2.68097e-05	0.0117095		SLC25A29	3.78613	3.94772	1.1616	3.39853	0.000677497	0.692335
APOE	57.8348	1.38421	0.362963	3.81364	0.000136938	0.0523735		PROSER2	17.5915	-1.12067	0.313096	-3.57933	0.000344478	0.167363		SCN1A	9.81569	2.47907	0.593596	4.17636	2.96216e-05	0.0119657		CCT6P1	2.99694	2.74636	0.806654	3.40463	0.000662539	0.692335
SCML4	14.3815	1.2586	0.331117	3.80108	0.000144069	0.0523735		RYR1	18.2076	2.06493	0.576779	3.58011	0.000343451	0.167363		IKZF3	82.7262	1.29654	0.31053	4.17524	2.97673e-05	0.0119657		AC007365.1	4.63994	2.77292	0.822094	3.373	0.000743549	0.72365
EOMES	14.5809	1.54993	0.404199	3.83457	0.000125786	0.0523735		SLC38A5	28.9348	-1.39975	0.393151	-3.56034	0.000370376	0.176033		COLCA1	10.9514	2.48165	0.594281	4.17588	2.96834e-05	0.0119657		AC024270.1	2.73161	-4.45606	1.31891	-3.37858	0.000728605	0.72365
TMC8	26.1699	1.10145	0.290695	3.78902	0.000151242	0.0523735		AKR1C1	54.6085	-1.99161	0.561542	-3.54667	0.000390129	0.181476		CCNH	18.3035	1.05044	0.254876	4.12136	3.76638e-05	0.0147001		ATF5	80.0594	1.25705	0.375092	3.35131	0.000804314	0.764585
CLECL1	13.3441	1.72261	0.450231	3.82605	0.000130215	0.0523735		ACSM3	5.97955	1.84695	0.525698	3.51332	0.000442536	0.181958		KCNJ16	3.07223	3.41195	0.830718	4.10724	4.00423e-05	0.0153028		EPHA4	20.6949	-1.24499	0.376563	-3.30619	0.000945741	0.788358
AC114760.2	12.4635	1.31506	0.34651	3.79517	0.000147545	0.0523735		CARD10	13.0848	-1.13937	0.324239	-3.51399	0.000441429	0.181958		IRGQ	33.318	1.00631	0.247143	4.07178	4.66547e-05	0.0171167		CCDC136	6.16564	2.15248	0.653222	3.29517	0.000983616	0.788358
SLFN13	35.5533	1.37516	0.364359	3.77418	0.000160536	0.0540377		SEPTIN3	5.05079	-1.9707	0.56236	-3.50434	0.000457747	0.181958		RCE1	9.64955	-1.66654	0.409253	-4.07216	4.65788e-05	0.0171167		WDR90	43.125	1.56357	0.473559	3.30175	0.000960832	0.788358
CP	14.3674	1.69099	0.448956	3.7665	0.000165551	0.0547481		FLNC	3.54825	3.12454	0.891385	3.50527	0.00045615	0.181958		AC098484.4	7.48549	2.01741	0.501298	4.02437	5.71281e-05	0.0205482		TLR6	12.3555	1.46329	0.441169	3.31685	0.000910384	0.788358
SCN7A	2.19721	1.99838	0.534263	3.74044	0.000183699	0.059098		CGNL1	35.518	1.14542	0.324577	3.52897	0.000417175	0.181958		HCAR3	2.06993	3.24904	0.809106	4.0156	5.9296e-05	0.0209178		MTND1P23	43.1386	1.8778	0.564132	3.32866	0.000872648	0.788358
TCAP	49.3886	2.79044	0.746366	3.7387	0.000184975	0.059098		DMBT1	17.9106	4.40418	1.25159	3.51886	0.000433409	0.181958		SPIB	39.6755	2.24622	0.560751	4.00574	6.18239e-05	0.0213981		USP51	7.89851	1.58436	0.477934	3.31502	0.000916366	0.788358
N4BP2L1	26.4323	1.00532	0.27097	3.71007	0.000207204	0.0602616		AC006064.2	2.35429	2.08208	0.592514	3.51398	0.000441441	0.181958		IL2RG	47.0166	1.37218	0.344851	3.97904	6.91946e-05	0.0231488		AC009948.4	4.62187	2.54404	0.770875	3.3002	0.000966171	0.788358
IGFBP6	258.114	-1.38435	0.372192	-3.71946	0.000199652	0.0602616		CP	16.0771	1.92016	0.553749	3.46757	0.000525182	0.197966		SEPTIN7P2	18.4408	1.35972	0.341782	3.97831	6.9406e-05	0.0231488		AL109615.4	11.8974	1.45713	0.440086	3.31102	0.000929579	0.788358
TRABD2A	15.8187	1.55609	0.418719	3.71632	0.000202144	0.0602616		IGF2BP2-AS1	9.52603	-1.6806	0.484647	-3.46768	0.00052497	0.197966		KLK10	777.702	-2.02169	0.508748	-3.97386	7.07177e-05	0.0231651		SLC20A2	35.7751	1.13701	0.346178	3.28448	0.00102172	0.803148
AL512306.2	1.88063	1.8759	0.505724	3.70934	0.000207799	0.0602616		CD6	20.4251	1.52721	0.450636	3.38901	0.000701443	0.205517		ZNF559	11.4192	1.42545	0.359317	3.96713	7.27439e-05	0.0234108		LINC01206	15.262	1.79955	0.550451	3.26922	0.00107845	0.81635
SCIN	18.0686	1.35094	0.366948	3.68157	0.000231806	0.0606881		COL17A1	247.284	-1.03302	0.304069	-3.39732	0.0006805	0.205517		TRABD2A	18.2337	2.15608	0.54696	3.94194	8.08246e-05	0.0251296		ELOVL4	7.91723	-1.61958	0.502312	-3.22425	0.00126305	0.867507
FMO3	13.0765	1.55686	0.421471	3.69387	0.000220867	0.0606881		TLE6	1.67272	2.82659	0.822911	3.43487	0.000592839	0.205517		STAG3	16.292	2.21507	0.570556	3.88229	0.000103477	0.0304412		SHANK2	11.8008	2.08753	0.647257	3.2252	0.00125885	0.867507
SYNGR3	8.52574	1.53292	0.415689	3.68765	0.000226336	0.0606881		SGCA	2.90763	3.01797	0.89353	3.37758	0.000731271	0.205517		CYP1B1	105.939	1.5818	0.408738	3.86995	0.000108857	0.0304412		AL137186.2	3.84093	-2.5264	0.781941	-3.23094	0.00123385	0.867507
TBC1D10C	17.169	1.24347	0.337154	3.68815	0.00022589	0.0606881		IL18R1	10.1	1.30381	0.386101	3.37685	0.000733216	0.205517		PLK2	41.321	-1.12694	0.291297	-3.8687	0.000109418	0.0304412		BOP1	81.5822	-1.41749	0.439953	-3.22191	0.00127337	0.867507
KLF3-AS1	14.9119	1.31027	0.354221	3.69901	0.000216439	0.0606881		PADI2	10.2279	1.53707	0.45173	3.40263	0.000667399	0.205517		LINC00861	29.5482	1.61553	0.417297	3.87141	0.000108208	0.0304412		MAGIX	8.28844	2.62571	0.812364	3.23219	0.00122845	0.867507
WTAPP1	3.11823	-2.57422	0.699972	-3.6776	0.000235438	0.0607947		ZNF341	10.7093	1.21337	0.358189	3.38753	0.000705256	0.205517		NOL4	2.33506	3.5497	0.922308	3.84871	0.000118741	0.0320721		VSTM4	28.5602	1.47164	0.457498	3.2167	0.00129673	0.868935
CLGN	10.3802	1.79603	0.489961	3.66565	0.000246707	0.0622895		N4BP2L1	28.8367	1.01671	0.294472	3.45266	0.000555094	0.205517		FCER1G	50.2676	1.25309	0.325837	3.84577	0.000120175	0.0320721		AC138470.1	4.01643	2.46121	0.76808	3.20437	0.00135357	0.892397
ADH1B	6.00438	2.25202	0.615952	3.65616	0.000256017	0.0634989		MYOM3	3.41488	3.39728	0.995756	3.41176	0.000645444	0.205517		GPR65	15.2324	1.37634	0.358587	3.83824	0.000123919	0.0324738		ZNF583	3.46775	1.91425	0.603805	3.17032	0.00152273	0.97255
SGCA	2.4367	2.71443	0.751539	3.61182	0.00030405	0.0651314		SLC39A1	3.64699	-1.61946	0.47651	-3.39858	0.000677359	0.205517		CD4	25.0559	1.32315	0.345418	3.83056	0.000127851	0.0325606		MTFR1	15.8605	-1.18932	0.376338	-3.16024	0.00157638	0.974217
FCRL3	4.70269	1.98653	0.548189	3.62381	0.000290298	0.0651314		EGFR	272.908	-1.27468	0.376268	-3.3877	0.000704816	0.205517		RASSF1	66.5441	1.18247	0.309468	3.82098	0.000132921	0.0325606		NOL4	1.91302	3.77752	1.20319	3.13958	0.00169191	0.974217
THAP8	4.75872	-1.45067	0.400861	-3.61889	0.000295872	0.0651314		EMB	23.2899	1.18572	0.348556	3.4018	0.000669441	0.205517		CNGB1	21.8243	-2.55527	0.667018	-3.83089	0.000127683	0.0325606		IL36B	1.25586	-3.06016	0.978754	-3.12659	0.00176849	0.974217
PC	17.5923	-1.0995	0.304664	-3.60888	0.000307517	0.0651314		TRDN	30.6901	2.30829	0.682362	3.3828	0.000717511	0.205517		TNS4	114.329	-1.19445	0.312285	-3.82486	0.000130849	0.0325606		FABP5	358.158	-1.43588	0.458832	-3.12943	0.00175144	0.974217
LTB	118.672	1.28229	0.35482	3.61392	0.000301606	0.0651314		C1orf174	24.2359	2.21907	0.654328	3.39137	0.00069545	0.205517		FCRL3	5.57158	2.69349	0.706343	3.81329	0.000137127	0.0325606		SYNPO2	89.2837	1.64271	0.525511	3.12594	0.0017724	0.974217
HOXB-AS1	7.34578	1.28576	0.354546	3.6265	0.000287291	0.0651314		AC093732.1	4.46371	2.10718	0.619023	3.40405	0.000663957	0.205517		CIITA	86.3083	1.12975	0.296431	3.81117	0.000138308	0.0325606		H2AC6	24.3742	-1.22084	0.3865	-3.1587	0.00158472	0.974217
AC107208.1	2.20642	3.02406	0.83376	3.62702	0.000286714	0.0651314		AC022690.1	2.45352	-2.44513	0.715016	-3.41969	0.000626937	0.205517		MAP3K14-AS1	14.8333	1.11465	0.292398	3.8121	0.000137792	0.0325606		LINC00607	2.54897	3.12838	1.00158	3.12344	0.00178751	0.974217
AC103718.1	108.315	-1.18246	0.327621	-3.60925	0.000307083	0.0651314		AC114760.2	13.7314	1.39902	0.412888	3.38837	0.000703098	0.205517		AC015920.1	4.21681	2.94001	0.77147	3.81092	0.00013845	0.0325606		WTAPP1	5.51426	-2.8873	0.916143	-3.15159	0.00162386	0.974217
TNFSF4	1.81981	2.09272	0.5876	3.56147	0.000368781	0.065167		NEXN	87.2549	1.07408	0.319308	3.36378	0.000768819	0.212768		ACSM3	6.19578	2.13889	0.564662	3.78791	0.000151918	0.034122		AL157385.2	2.95148	3.60513	1.14563	3.14686	0.00165033	0.974217
SLC22A14	1.94177	2.31278	0.644472	3.58864	0.000332408	0.065167		CCR8	2.78024	2.61812	0.781206	3.35139	0.000804076	0.217031		SMC1B	34.5342	2.96728	0.782317	3.79294	0.000148875	0.034122		DYNC2H1	55.2089	-1.39021	0.446231	-3.11545	0.00183663	0.978873
COX6A2	5.86056	4.05829	1.12851	3.59614	0.00032297	0.065167		MYO18B	1.84942	3.28199	0.989602	3.31648	0.000911607	0.224951		PLAT	112.198	-1.68174	0.444251	-3.78556	0.000153364	0.034122		AC012063.1	4.06716	-2.06373	0.664283	-3.10671	0.00189184	0.978873
EMB	21.3635	1.1057	0.30702	3.60139	0.000316526	0.065167		B4GALNT3	31.8355	-1.43037	0.429249	-3.33226	0.000861434	0.224951		SEPTIN6	107.117	1.04678	0.27647	3.78624	0.000152942	0.034122		NEFL	49.8166	-2.03925	0.65578	-3.10965	0.00187306	0.978873
HSPB7	4.93126	2.7234	0.758804	3.58906	0.000331866	0.065167		DAAM2	5.11198	2.11903	0.640385	3.309	0.000936311	0.224951		LINC00907	3.78883	3.50022	0.925031	3.7839	0.00015439	0.034122		AC009315.1	2.67429	3.72559	1.19724	3.11182	0.00185938	0.978873
DES	27.389	3.66331	1.02802	3.56347	0.000365981	0.065167		THAP8	4.3703	-1.55072	0.46497	-3.3351	0.000852689	0.224951		TECPR2	26.4437	-1.27568	0.337655	-3.77805	0.000158064	0.0345182		ARHGAP6	8.43893	1.5987	0.515838	3.09923	0.00194022	0.979114
HLA-DQB1	42.3396	1.16975	0.328168	3.5645	0.000364557	0.065167		XIRP1	3.30241	3.2823	0.990451	3.31394	0.000919906	0.224951		BTK	19.1378	1.8137	0.482556	3.75852	0.000170922	0.0364581		CFAP20	30.23	-1.19612	0.385854	-3.09992	0.00193572	0.979114
B3GALT5-AS1	1.78279	2.14031	0.60088	3.56196	0.000368092	0.065167		AC118344.1	3.26268	2.21465	0.668745	3.31165	0.000927478	0.224951		SIGIRR	15.1852	1.52646	0.406481	3.75532	0.00017312	0.0365025		ANKDD1A	10.1606	1.59276	0.514917	3.09324	0.00197981	0.986913
SLC25A29	2.02559	-3.14454	0.878549	-3.57925	0.000344586	0.065167		KLHL41	24.6331	3.06627	0.923086	3.32176	0.000894521	0.224951		TFEC	31.1346	1.25214	0.335571	3.73136	0.00019045	0.0381015		CYP4F11	12.7986	2.40439	0.781246	3.07763	0.00208652	0.995394
KLHL41	20.7426	2.8701	0.804142	3.56915	0.000358143	0.065167		FAM66D	6.15681	1.81187	0.546977	3.31251	0.000924627	0.224951		GABRB1	2.06437	3.62866	0.970687	3.73824	0.000185313	0.0381015		CCDC190	14.9592	2.43326	0.791419	3.07456	0.00210814	0.995394
AP001267.5	3.1259	1.65733	0.463369	3.57669	0.000347972	0.065167		AL031668.2	2.07568	3.35885	1.01402	3.3124	0.000925001	0.224951		RNU2-39P	2.13632	3.44273	0.922855	3.73051	0.000191089	0.0381015		ZNF559	10.2918	1.62863	0.52903	3.07853	0.00208028	0.995394
OSGIN1	3.96186	-2.30843	0.650823	-3.54694	0.00038973	0.065212		FBH1	16.1105	-1.10832	0.33691	-3.28966	0.00100309	0.233941		AC079793.1	4.21625	2.57609	0.690215	3.73229	0.000189744	0.0381015		AL031727.1	9.94482	1.45241	0.472282	3.0753	0.00210291	0.995394
FBP1	8.04897	1.49684	0.421824	3.54851	0.000387421	0.065212		AC037487.2	3.4066	-1.7704	0.538297	-3.28889	0.00100583	0.233941		CDK6	248.842	-1.00326	0.269749	-3.71925	0.000199812	0.0387099		ZRANB2-AS2	3.05656	2.39667	0.77989	3.07308	0.00211859	0.995394
FAM66D	5.55064	1.58979	0.448315	3.54613	0.000390926	0.065212		EPHX2	23.1984	1.13098	0.344401	3.28391	0.00102376	0.235605		PAX1	18.427	2.7558	0.742226	3.71288	0.000204911	0.0387099		C3orf62	17.1981	1.62304	0.529023	3.06798	0.00215508	0.999072
GNE	8.58204	1.09052	0.309045	3.52866	0.000417667	0.0673118		H3P12	1.56432	2.74277	0.838524	3.27095	0.00107188	0.244109		APOC1	22.6687	2.06214	0.55542	3.71276	0.000205013	0.0387099		DRICH1	2.98705	4.02792	1.31552	3.06185	0.00219974	0.999072
GVQW3	18.6013	1.13761	0.322017	3.53278	0.00041122	0.0673118		AC009053.1	1.40245	2.32055	0.712724	3.25589	0.00113037	0.254775		DMRTA2	12.8714	3.24891	0.874594	3.71476	0.000203396	0.0387099		FBXL3	44.4088	1.26412	0.449406	2.81288	0.00491007	0.999979
AL355379.1	13.08	-2.47569	0.701058	-3.53135	0.000413438	0.0673118		HS3ST4	8.92111	3.5023	1.07675	3.25264	0.00114337	0.255076		CLECL1	15.7995	1.95417	0.526347	3.7127	0.000205059	0.0387099		MAP3K14	1.57804	-2.64028	1.21943	-2.16517	0.0303744	0.999979
AC011816.1	1.59727	1.93439	0.548208	3.52858	0.000417797	0.0673118		TDRD9	3.47052	2.60065	0.801574	3.24443	0.00117688	0.2573		STAP1	5.79741	2.37593	0.64316	3.69416	0.000220617	0.0396933		BTK	11.8912	1.32574	0.635094	2.08747	0.0368456	0.999979
TMSB4X	38.5335	1.66767	0.473264	3.52377	0.000425457	0.0679649		MOXD1	19.1382	1.36845	0.423698	3.22977	0.00123889	0.262903		ANKDD1A	12.273	1.51882	0.411428	3.69157	0.000222875	0.0396933		ERCC1	15.1911	1.04857	0.352286	2.97647	0.00291585	0.999979
BMP3	5.18105	1.72196	0.490388	3.51142	0.000445712	0.0683342		GIMAP2	4.29001	1.63467	0.506549	3.22708	0.0012506	0.262903		TCAP	62.0888	3.61036	0.977508	3.69343	0.000221251	0.0396933		ISL1	6.07175	2.7243	0.92162	2.95599	0.00311668	0.999979
NRAP	7.83187	3.65113	1.03899	3.51411	0.000441234	0.0683342		AC004812.2	4.06168	-1.37653	0.427252	-3.22182	0.0012738	0.265229		CCDC149	14.5375	1.24405	0.336453	3.69754	0.000217697	0.0396933		CHDH	3.40802	1.79968	0.913292	1.97054	0.0487768	0.999979
AC006963.1	1.82811	-3.17758	0.906653	-3.50473	0.000457064	0.0683782		DPF1	13.2136	-1.86691	0.585971	-3.186	0.00144252	0.273033		CCDC190	17.2203	2.25316	0.60927	3.69813	0.00021719	0.0396933		STAP1	3.16384	1.61269	0.804702	2.00408	0.0450612	0.999979
CAPS	7.96016	1.15098	0.329576	3.4923	0.000478878	0.0705223		ARVCF	2.17148	-2.58816	0.815798	-3.17255	0.00151109	0.273033		AC012063.1	3.44296	-2.06951	0.56179	-3.68378	0.000229797	0.0401466		MYO16	6.02835	-1.50457	0.683527	-2.20118	0.027723	0.999979
AC011370.1	2.00704	-2.486	0.711795	-3.49258	0.000478385	0.0705223		NBEA	24.4243	1.08632	0.340559	3.18983	0.00142357	0.273033		MSTN	1.87647	2.67344	0.72891	3.66772	0.000244727	0.0402528		USH2A	4.18758	1.67998	0.719179	2.33598	0.0194924	0.999979
GAS2	2.45838	1.65178	0.474159	3.48361	0.000494707	0.0711849		ST8SIA3	5.84111	-1.5694	0.493167	-3.18228	0.00146118	0.273033		NOVA1	12.9362	1.51187	0.411314	3.67569	0.000237204	0.0402528		CTPS2	7.76339	1.02223	0.501268	2.03929	0.0414209	0.999979
SLFN14	2.84222	1.5223	0.436858	3.48465	0.00049279	0.0711849		HLA-DQB1	46.2643	1.26021	0.39529	3.18806	0.0014323	0.273033		KCNAB1	14.3337	1.10005	0.29998	3.66708	0.000245333	0.0402528		TNFRSF17	3.16603	2.31504	0.985159	2.34991	0.0187778	0.999979
B4GALNT3	31.8783	-1.16486	0.335293	-3.47417	0.000512437	0.0713749		AC090695.1	2.5171	2.27667	0.711257	3.20091	0.00136996	0.273033		HLA-DPA1	360.745	1.06253	0.289782	3.66663	0.000245764	0.0402528		COL9A2	9.70819	1.79078	0.763428	2.3457	0.0189912	0.999979
XIRP1	2.83216	2.864	0.825151	3.47089	0.000518746	0.0713749		NRAV	6.84005	1.19277	0.372608	3.20114	0.00136885	0.273033		AC008467.1	7.18469	1.62755	0.44388	3.66663	0.000245765	0.0402528		UTS2	2.19968	2.3909	0.893996	2.6744	0.00748633	0.999979
TECRL	1.73721	2.56631	0.739365	3.47097	0.000518587	0.0713749		RNU6-1231P	3.24975	1.81569	0.571474	3.17721	0.00148701	0.273033		NEFL	37.8007	-2.3875	0.650209	-3.6719	0.000240753	0.0402528		TNFRSF9	17.2666	1.07975	0.52724	2.04792	0.0405674	0.999979
AC008467.1	6.45821	1.17683	0.338964	3.47185	0.000516879	0.0713749		LINC01915	1.49361	2.35399	0.738113	3.1892	0.00142668	0.273033		AC090616.6	5.01761	2.56645	0.697974	3.677	0.000235992	0.0402528		NRIP2	3.70328	1.59232	0.635525	2.50552	0.0122272	0.999979
CDKN2A	26.9366	1.92604	0.556438	3.46137	0.000537437	0.0728827		HNF1B	2.66405	-2.87505	0.899231	-3.19723	0.00138755	0.273033		PKDCC	4.76199	3.34378	0.913243	3.66144	0.000250804	0.0407146		HHAT	17.0343	1.15743	0.418387	2.7664	0.00566792	0.999979
AC015910.1	5.0005	-1.70656	0.494189	-3.45325	0.000553875	0.0740464		H2BC9	3.42593	1.44	0.453838	3.17294	0.00150902	0.273033		SRGAP2C	11.4858	1.7171	0.470134	3.65237	0.000259833	0.0418103		IL17RB	3.39626	1.60529	0.69819	2.29921	0.021493	0.999979
TRG-AS1	13.8714	1.06424	0.308135	3.45382	0.000552714	0.0740464		AC011370.1	1.83956	-2.70997	0.850038	-3.18806	0.0014323	0.273033		AC087294.1	4.44932	1.95082	0.53485	3.64742	0.000264891	0.0422536		COL11A1	45.9883	-1.30456	0.548984	-2.37631	0.0174867	0.999979
FLRT3	9.43961	-1.54703	0.449963	-3.43812	0.000585774	0.0766794		AC109322.2	1.88092	-2.09233	0.657974	-3.17996	0.00147293	0.273033		PYGM	4.39356	2.92401	0.804772	3.63334	0.000279772	0.0431272		ATP2C2	12.8226	-1.09936	0.471858	-2.32985	0.0198141	0.999979
NEK10	3.10945	1.59507	0.46435	3.43506	0.000592413	0.0770137		TRMO	9.59582	1.32808	0.4215	3.15084	0.00162804	0.278077		OR7C1	5.63277	2.10022	0.577757	3.63513	0.000277837	0.0431272		STAG3	9.78832	1.7533	0.720414	2.43374	0.0149439	0.999979
EFNB1	67.8491	-1.3373	0.392838	-3.4042	0.000663579	0.0791675		FCRL4	4.87437	2.20427	0.699228	3.15244	0.00161912	0.278077		TLR10	16.9755	2.12353	0.583972	3.63635	0.000276531	0.0431272		TTC7A	31.6439	1.00604	0.371942	2.70484	0.00683368	0.999979
COL6A1	694.928	-1.14822	0.336922	-3.40796	0.000654505	0.0791675		UGT2B7	1.31192	2.60999	0.827272	3.15494	0.00160532	0.278077		MIR924HG	20.0326	1.475	0.406905	3.62491	0.000289062	0.044188		FGF10	4.6008	1.29389	0.590858	2.18984	0.0285356	0.999979
LMOD3	10.291	2.21373	0.649533	3.40819	0.000653949	0.0791675		PC	16.2966	-1.15203	0.365318	-3.1535	0.00161326	0.278077		CXCR4	101.645	1.75147	0.48399	3.61881	0.000295966	0.0448695		TRAF4	10.3983	1.53451	0.624186	2.45841	0.0139552	0.999979
PPT2-EGFL8	2.04143	2.67769	0.786569	3.40426	0.000663429	0.0791675		SPTSSB	4.37677	2.18854	0.692796	3.159	0.00158314	0.278077		FMO3	15.2011	2.13129	0.590971	3.60641	0.000310457	0.0459276		P2RY10	11.0349	1.41328	0.695294	2.03263	0.0420896	0.999979
AC004812.2	4.83844	-1.43861	0.422312	-3.40651	0.000657993	0.0791675		AC025164.2	13.8232	1.04367	0.331232	3.15088	0.0016278	0.278077		MUC16	15.9476	2.41101	0.668266	3.60786	0.000308734	0.0459276		LRP2	6.88292	2.20166	0.777291	2.83248	0.00461883	0.999979
SLC27A5	14.8131	-1.30505	0.384004	-3.39852	0.000677522	0.0793074		SLC27A5	13.487	-1.36964	0.437964	-3.12728	0.00176433	0.278771		APOE	66.3065	1.73563	0.483054	3.59304	0.000326844	0.0461201		PGR	2.41047	2.27845	0.969288	2.35064	0.018741	0.999979
NAPSB	4.44702	1.52233	0.448993	3.39055	0.000697527	0.0793074		LAG3	7.83636	1.85298	0.589771	3.14187	0.00167872	0.278771		ESR2	4.29213	2.30459	0.640748	3.59672	0.000322257	0.0461201		P2RX5	4.73472	1.38182	0.680012	2.03205	0.0421482	0.999979
RCE1	9.35154	-1.14467	0.337508	-3.39153	0.000695032	0.0793074		CA1	4.63777	1.67661	0.538403	3.11404	0.00184544	0.278771		MFAP5	12.0926	2.30766	0.642179	3.59349	0.000326278	0.0461201		IGSF9	60.6584	1.05449	0.39264	2.68563	0.00723927	0.999979
PAX5	23.7515	1.50671	0.444431	3.3902	0.00069841	0.0793074		SPON2	202.133	-1.03244	0.331306	-3.11627	0.00183157	0.278771		ZNF90	2.8503	2.48613	0.691738	3.59403	0.000325602	0.0461201		ORC1	6.65853	1.28006	0.625055	2.04792	0.040568	0.999979
AC099501.1	2.59868	1.36751	0.402252	3.39963	0.000674776	0.0793074		TMEM217	3.82268	2.41607	0.773984	3.12161	0.00179866	0.278771		EIF2S2P4	8.44168	-1.6166	0.451122	-3.58351	0.000339011	0.0462844		SNX10	14.67	-1.09517	0.475352	-2.30391	0.0212279	0.999979
LAG3	7.004	1.65233	0.489059	3.3786	0.000728555	0.0807839		TLR10	16.3458	1.74596	0.556422	3.13783	0.00170206	0.278771		CCL19	190.291	1.88617	0.526548	3.58215	0.000340781	0.0462844		TXNDC16	12.3791	-1.1951	0.493875	-2.41984	0.0155272	0.999979
MYOZ1	7.42762	2.96368	0.88356	3.35425	0.000795818	0.086712		GLDC	2.78862	2.00775	0.640605	3.13414	0.00172356	0.278771		NKG7	8.30735	2.0299	0.570601	3.55747	0.000374441	0.0480331		LTBP4	21.8611	1.15263	0.497301	2.31777	0.0204619	0.999979
PHKA2	6.85173	1.32168	0.394881	3.34704	0.000816791	0.0878157		PMEL	3.87224	1.51829	0.487966	3.11146	0.00186162	0.278771		ECD	17.9091	1.01897	0.286579	3.55564	0.000377059	0.0480331		ICAM1	7.60281	1.20847	0.554701	2.1786	0.0293617	0.999979
SV2B	1.92956	2.21266	0.662058	3.34209	0.000831502	0.0885526		AC004830.2	1.71062	2.88806	0.927356	3.11429	0.00184385	0.278771		ITGB2	79.1628	1.31252	0.368334	3.56339	0.000366096	0.0480331		FLT3LG	4.17521	2.49692	1.21664	2.05231	0.0401397	0.999979
ZNF460	3.70968	1.45688	0.436482	3.33777	0.000844536	0.0894354		HOXB-AS1	8.26421	1.21392	0.388063	3.12816	0.00175903	0.278771		IGFBP6	239.545	-1.68858	0.47375	-3.56429	0.000364837	0.0480331		NLRP1	34.8907	1.27134	0.419036	3.03396	0.00241367	0.999979
CD40LG	2.82292	1.67309	0.502436	3.32995	0.000868611	0.0904604		AC091805.1	1.86418	3.03387	0.967557	3.1356	0.00171505	0.278771		AC005906.2	1.66545	2.9524	0.829566	3.55897	0.000372315	0.0480331		SPAG7	70.33	1.05411	0.394483	2.67213	0.00753719	0.999979
AC012100.3	1.54917	2.09682	0.629547	3.33068	0.000866337	0.0904604		LINC00861	29.5201	1.13263	0.360845	3.13884	0.0016962	0.278771		CELF2-DT	2.06182	3.08556	0.867609	3.5564	0.000375975	0.0480331		RGS17	12.3943	1.17897	0.574861	2.05089	0.0402781	0.999979
PRB1	1.59514	2.56268	0.770631	3.32544	0.000882803	0.0914332		AC022784.1	1.55762	1.97466	0.636932	3.10026	0.00193348	0.287562		AC103718.1	102.856	-1.48938	0.418357	-3.56008	0.000370749	0.0480331		NXPE1	1.48417	2.57789	1.19751	2.15271	0.0313416	0.999979
KRT16P3	3.00583	-2.17812	0.655714	-3.32175	0.000894551	0.091478		COX6A2	7.22536	3.94658	1.27772	3.08876	0.00200992	0.294918		EOMES	16.878	1.87879	0.53058	3.54101	0.000398596	0.0497559		SORBS1	15.7737	-1.2521	0.54215	-2.30951	0.0209155	0.999979
DTX4	16.3541	1.03161	0.311005	3.31702	0.000909816	0.0917114		LINC02611	4.35393	1.69411	0.549134	3.08506	0.00203512	0.296625		IGHGP	101.957	3.0591	0.863924	3.54093	0.00039872	0.0497559		FBXL19	9.3218	-1.174	0.511675	-2.29442	0.0217664	0.999979
EIF2S2P4	8.2978	-1.12048	0.338701	-3.30816	0.000939121	0.0922374		TNNC2	14.9625	2.98105	0.973318	3.06277	0.002193	0.301544		TNFRSF17	4.97099	2.5146	0.71356	3.52402	0.000425059	0.0500789		ARVCF	3.0549	2.47755	1.01389	2.4436	0.0145415	0.999979
ZNF382	5.39574	1.21582	0.368021	3.30367	0.00095428	0.0922374		MDFI	72.3984	-1.11844	0.365156	-3.0629	0.00219201	0.301544		KIF3C	9.57913	-1.78335	0.507223	-3.51591	0.000438252	0.0500789		CBX7	16.9242	1.29937	0.486661	2.66997	0.0075859	0.999979
SILC1	1.55248	1.96795	0.595315	3.30574	0.000947274	0.0922374		ACTA1	44.0994	3.92136	1.2776	3.06933	0.00214543	0.301544		FLRT3	9.05032	-1.97192	0.557752	-3.53547	0.00040705	0.0500789		GZMB	13.2142	1.3628	0.573343	2.37693	0.0174572	0.999979
ARHGEF6	15.8253	1.03115	0.312807	3.29643	0.000979206	0.0928327		AQP5	14.5153	2.81644	0.919397	3.06336	0.00218866	0.301544		HCST	20.3032	1.30127	0.368963	3.52683	0.000420569	0.0500789		CCM2L	3.99726	1.74619	0.89033	1.96129	0.0498453	0.999979
MS4A1	172.472	1.65227	0.501532	3.29444	0.000986171	0.0928327		AC006963.1	1.4305	-3.21218	1.04358	-3.07805	0.00208359	0.301544		ABHD1	3.9523	2.33218	0.66215	3.52214	0.000428082	0.0500789		VSIG1	3.43036	-1.77021	0.646271	-2.73912	0.00616047	0.999979
MYLPF	8.30511	2.44338	0.742237	3.29192	0.000995072	0.0928327		SATB1-AS1	5.36561	1.37003	0.446617	3.06757	0.00215808	0.301544		SNORD46	3.73062	-2.85638	0.812726	-3.51457	0.000440468	0.0500789		SCML2	3.18295	1.67645	0.843121	1.98838	0.0467697	0.999979
SRP14P3	2.82033	1.63192	0.496236	3.28859	0.00100689	0.0928327		AC007849.1	9.18177	1.85831	0.605724	3.06793	0.00215551	0.301544		ITGB2-AS1	5.19766	2.44694	0.695722	3.51712	0.000436255	0.0500789		JADE3	10.1703	1.83524	0.710042	2.58469	0.00974676	0.999979
ADNP-AS1	3.98548	1.39216	0.423875	3.28437	0.00102212	0.0935291		MMRN1	5.18898	1.92805	0.630192	3.05947	0.0022173	0.301998		GOLGA2P5	33.5425	1.32708	0.3771	3.51917	0.000432895	0.0500789		CENPI	14.5837	1.24315	0.516826	2.40536	0.0161565	0.999979
PLAT	106.425	-1.08897	0.331856	-3.28146	0.00103271	0.0936455		GAS2	2.77569	1.70427	0.557548	3.05672	0.00223774	0.301998		AC010632.2	5.04999	3.01232	0.854948	3.5234	0.000426047	0.0500789		CORO1A	0.99542	-3.01446	1.4994	-2.01044	0.0443842	0.999979
AC007849.1	8.15842	1.70934	0.522079	3.27411	0.00105997	0.0955999		LMOD3	11.8783	2.3858	0.780987	3.05485	0.00225177	0.302027		PI16	3.68064	3.27772	0.934144	3.5088	0.000450131	0.0506577		CRYM	6.05357	-1.33308	0.670348	-1.98865	0.0467404	0.999979
CAMK2B	2.9994	2.18535	0.668288	3.27007	0.0010752	0.0959189		GCNT3	12.4421	1.34381	0.441229	3.0456	0.00232214	0.303606		AL031123.1	3.43626	-1.68155	0.479872	-3.50416	0.000458049	0.0512345		HOMER2	31.9026	-1.00004	0.455465	-2.19564	0.0281176	0.999979
IL18R1	9.52625	1.04487	0.319876	3.26648	0.00108895	0.0959189		DNAJA4	14.9537	1.02327	0.336697	3.03915	0.00237247	0.303606		LDB3	10.9928	2.5226	0.720389	3.50172	0.000462258	0.0512933		DNAJC17	10.894	1.40719	0.557939	2.52212	0.0116652	0.999979
PTPRQ	8.12299	1.81061	0.553836	3.26922	0.00107845	0.0959189		TBC1D10C	19.1279	1.18052	0.387232	3.04862	0.00229896	0.303606		THBD	42.2681	-1.18663	0.338976	-3.50063	0.000464168	0.0512933		CA2	17.0334	-1.14499	0.47317	-2.41983	0.0155277	0.999979
AC104938.1	2.48524	-2.42205	0.741115	-3.26812	0.00108265	0.0959189		TYMS	7.77481	-1.44315	0.473538	-3.04759	0.00230683	0.303606		AR	11.1822	1.77024	0.507955	3.48503	0.000492073	0.0527962		PLAT	142.144	-1.26813	0.499602	-2.53828	0.0111399	0.999979
AC244093.3	1.49752	1.69332	0.518836	3.26369	0.00109971	0.0964166		HCAR1	1.72516	2.52136	0.829703	3.03887	0.00237463	0.303606		IKZF1	49.9435	1.14432	0.328357	3.48499	0.000492158	0.0527962		NEFM	35.3636	-2.71966	0.929899	-2.92469	0.00344802	0.999979
OR7C1	4.95388	1.37856	0.424125	3.25035	0.00115263	0.0968262		SEMA3F-AS1	3.33978	2.04677	0.672703	3.04261	0.00234537	0.303606		AL138778.1	3.09762	2.81204	0.806635	3.48614	0.000490042	0.0527962		MAN2B1	3.67242	2.61049	0.997987	2.61576	0.00890298	0.999979
SLC14A1	5.00992	1.48109	0.455633	3.25062	0.00115152	0.0968262		PPT2-EGFL8	2.37993	2.9804	0.977468	3.0491	0.00229527	0.303606		OGG1	13.1653	1.26264	0.363079	3.4776	0.000505917	0.0533364		KLC3	3.42963	2.04386	0.907889	2.25123	0.0243713	0.999979
IGF2BP2-AS1	9.45677	-1.35832	0.417247	-3.25543	0.00113221	0.0968262		ARHGEF6	17.154	1.10987	0.36576	3.03443	0.0024099	0.305159		ANKRD33B	17.1861	1.6495	0.474149	3.47887	0.000503531	0.0533364		ILVBL	13.606	-1.07415	0.481687	-2.22997	0.0257491	0.999979
OTOGL	2.70963	1.99186	0.611359	3.25808	0.0011217	0.0968262		NAPSB	4.98245	1.66135	0.550685	3.01687	0.002554	0.305159		NTRK3	8.60085	1.54747	0.445728	3.47179	0.000517007	0.0533581		CASP14	11.2921	-3.693	1.34007	-2.75583	0.00585442	0.999979
LMOD2	11.2633	3.15944	0.971908	3.25075	0.00115099	0.0968262		SCML4	16.0495	1.16834	0.386755	3.02088	0.00252042	0.305159		TMC8	29.3392	1.32367	0.381568	3.46902	0.000522357	0.0533581		HPN	2.89622	-2.78231	1.13238	-2.45705	0.0140083	0.999979
CCL19	169.022	1.3436	0.412919	3.25391	0.00113828	0.0968262		NRAP	9.44233	4.0829	1.35113	3.02185	0.00251234	0.305159		SLCO4C1	4.23351	2.47899	0.714379	3.47014	0.00052019	0.0533581		STAG3L4	8.00086	-1.20955	0.513504	-2.35549	0.0184982	0.999979
AKR1C1	51.6238	-1.5459	0.475724	-3.24958	0.00115575	0.0968262		MAST4-AS1	8.28194	-1.24716	0.4134	-3.01684	0.00255428	0.305159		SYCP2	83.8085	1.92625	0.555062	3.47033	0.000519821	0.0533581		SLC1A1	2.42089	1.84273	0.888943	2.07295	0.0381771	0.999979
EBLN2	7.37825	1.23974	0.381476	3.24985	0.00115465	0.0968262		AL512306.2	2.2057	1.74645	0.575952	3.03229	0.00242706	0.305159		TMEM273	7.40896	1.52951	0.440985	3.4684	0.000523574	0.0533581		ATRNL1	6.50465	2.4635	0.90476	2.72282	0.00647273	0.999979
MB	47.1994	2.36556	0.729216	3.24397	0.00117874	0.0978825		PSG4	2.75018	-2.86694	0.945754	-3.03138	0.00243439	0.305159		CHDH	5.54188	2.12025	0.612319	3.46265	0.000534885	0.0538399		KRT23	21.9096	-1.27964	0.540971	-2.36545	0.0180081	0.999979
GTSF1	4.04913	-2.10528	0.649898	-3.2394	0.00119781	0.0981295		CAMK2B	3.458	2.45565	0.81491	3.0134	0.00258335	0.306001		H3P36	2.19567	2.94239	0.850026	3.46153	0.000537108	0.0538399		CSF3	12.8817	-1.77002	0.68461	-2.58544	0.00972547	0.999979
LINC01137	7.30732	-1.07064	0.330245	-3.24194	0.00118717	0.0981295		LYL1	10.7974	1.42265	0.473037	3.00747	0.00263428	0.306001		UTS2	2.82488	2.42245	0.700185	3.45973	0.000540718	0.0539072		SULT1E1	1.95402	2.48396	1.08275	2.29412	0.0217839	0.999979
AC104530.1	3.36127	1.7347	0.537392	3.228	0.00124658	0.100419		TPTE2	0.836307	2.65836	0.883882	3.0076	0.00263324	0.306001		BPIFC	7.47063	-2.74779	0.794661	-3.45781	0.000544583	0.0539991		C11orf21	3.6184	1.91189	0.867607	2.20363	0.0275503	0.999979
RIPOR2	60.2567	1.03075	0.320055	3.22054	0.00127949	0.101974		DES	33.2181	3.85614	1.28003	3.01253	0.00259079	0.306001		KIAA1328	14.0307	1.19265	0.34539	3.45306	0.000554263	0.0546634		GLI1	10.8319	1.21025	0.603331	2.00595	0.0448616	0.999979
TLE6	1.53871	2.16911	0.676012	3.20869	0.0013334	0.103435		CLECL1	15.3828	1.57208	0.522974	3.00603	0.00264681	0.306001		AC107204.1	1.88099	2.56956	0.744561	3.45111	0.000558283	0.0547655		GAPDH	1.71416	-2.8811	1.07955	-2.6688	0.00761235	0.999979
HAVCR2	8.89315	1.07625	0.335834	3.2047	0.00135203	0.104023		ZNF726	9.87576	-1.29798	0.431696	-3.0067	0.002641	0.306001		AC139019.1	8.83998	-2.00999	0.582692	-3.44948	0.000561657	0.0548034		LPCAT3	3.32235	-2.59333	0.868845	-2.98481	0.00283758	0.999979
SPIB	35.0476	1.51233	0.472086	3.20351	0.00135765	0.104032		EOMES	16.7979	1.34096	0.448282	2.99134	0.00277758	0.307015		AC138470.1	3.86843	1.94249	0.563423	3.44765	0.000565477	0.0548842		TBX18	4.85055	-1.3626	0.622856	-2.18766	0.0286947	0.999979
GPR68	11.7547	-1.17173	0.366732	-3.19505	0.00139805	0.105083		TRAT1	3.85214	1.66855	0.558468	2.98772	0.00281067	0.307015		EDARADD	30.5793	1.44975	0.420873	3.44463	0.000571851	0.0552107		SLC12A7	21.6149	1.28779	0.615828	2.09116	0.0365139	0.999979
CXCL9	119.89	1.08534	0.339963	3.19253	0.00141033	0.105083		STAC3	11.4399	1.58202	0.527655	2.99821	0.00271569	0.307015		LYL1	11.1895	1.71028	0.497869	3.4352	0.000592122	0.0565723		LIFR	29.9853	1.38749	0.520394	2.66623	0.00767063	0.999979
XIRP2	75.345	3.57755	1.12061	3.19251	0.0014104	0.105083		LINC01825	1.81858	2.34052	0.782189	2.99227	0.00276915	0.307015		TNNC2	15.6416	3.93733	1.15045	3.42242	0.000620653	0.0569263		FGF12	12.9505	1.58579	0.564008	2.81165	0.0049288	0.999979
BCORP1	2.7979	1.51741	0.475256	3.19282	0.0014089	0.105083		LINC01137	6.98571	-1.19623	0.399218	-2.99643	0.00273157	0.307015		ACSBG1	7.13726	1.76756	0.515299	3.43016	0.000603235	0.0569263		UPK1B	12.6918	1.95068	0.885927	2.20185	0.0276758	0.999979
ATP6V0A4	5.92679	1.81183	0.569363	3.1822	0.00146162	0.108046		PARP11-AS1	1.47097	2.94193	0.983973	2.98985	0.00279116	0.307015		TPO	3.35125	2.28162	0.666077	3.42546	0.000613754	0.0569263		IL1A	22.6602	-1.40348	0.66738	-2.10297	0.0354682	0.999979
SATB1-AS1	4.96035	1.21209	0.380797	3.18303	0.00145741	0.108046		IL4I1	17.3893	1.24525	0.41803	2.97886	0.00289327	0.307903		FOXA1	13.226	1.47289	0.430251	3.42333	0.000618579	0.0569263		GRB14	2.42249	-2.02688	0.979687	-2.0689	0.0385553	0.999979
AC108676.1	3.70626	-1.97636	0.622308	-3.17585	0.001494	0.108315		MS4A1	194.019	1.74975	0.589163	2.96989	0.00297907	0.307903		AC002398.1	4.1767	2.50012	0.729621	3.4266	0.000611188	0.0569263		IL1R2	167.011	1.34811	0.491689	2.7418	0.00611027	0.999979
AL138778.1	2.51103	2.00744	0.631748	3.1776	0.001485	0.108315		CYP4F11	10.4818	-1.83073	0.61717	-2.96632	0.00301382	0.307903		TMEM150C	25.7742	1.41144	0.413227	3.41565	0.000636306	0.0574995		TPO	2.09363	1.87006	0.925128	2.02141	0.043237	0.999979
NKG7	7.33969	1.40289	0.442269	3.17203	0.00151375	0.108495		CD28	5.65937	1.40672	0.472787	2.97537	0.00292632	0.307903		FAM89A	32.5518	-1.06077	0.311138	-3.40933	0.000651227	0.0579916		C2orf42	4.03724	-1.27576	0.599154	-2.12926	0.0332327	0.999979
TCIM	13.5084	1.17706	0.37099	3.17275	0.00151	0.108495		TMSB4X	43.9951	1.6777	0.564211	2.97354	0.00294388	0.307903		KRT16	4923.31	-1.82195	0.534403	-3.40933	0.000651236	0.0579916		BCL9	17.7965	1.0535	0.503059	2.09419	0.0362435	0.999979
GLDC	2.53057	1.73206	0.547153	3.16558	0.00154775	0.110095		AC011816.1	1.87733	1.96716	0.662874	2.96763	0.00300106	0.307903		PABPC4-AS1	3.64172	2.47327	0.72501	3.41136	0.000646385	0.0579916		CR2	4.57502	1.8527	0.843429	2.19663	0.028047	0.999979
LILRB4	14.5534	1.04573	0.330329	3.16571	0.00154703	0.110095		NPAP1P4	1.06269	2.65199	0.890964	2.97654	0.00291525	0.307903		LINC02384	4.18389	2.31531	0.679414	3.40781	0.000654861	0.0580327		MUC5B	10.8405	-3.70487	1.79551	-2.0634	0.0390746	0.999979
PI16	3.00336	2.25544	0.714322	3.15746	0.0015915	0.1107		LINC00624	4.30922	-1.35308	0.455725	-2.96906	0.00298711	0.307903		AC008969.1	18.667	1.08672	0.319099	3.40559	0.00066021	0.0582254		ZNF541	4.54419	2.44172	0.96161	2.5392	0.0111106	0.999979
PARP15	11.79	1.15328	0.364899	3.16054	0.00157475	0.1107		AC068831.8	2.2954	-2.40086	0.80529	-2.98136	0.00286969	0.307903		ARMC7	7.25959	1.48102	0.435197	3.4031	0.000666254	0.058355		ARG1	1.69893	-2.25662	0.92771	-2.43246	0.0149965	0.999979
ITK	8.30414	1.16111	0.36817	3.15372	0.00161205	0.110741		AC087894.3	2.51166	-2.05676	0.691444	-2.97458	0.00293387	0.307903		AGBL5-IT1	5.17593	2.2689	0.666913	3.40209	0.000668717	0.058355		ABCG2	4.13887	-1.45429	0.666223	-2.18289	0.0290441	0.999979
OR10H5	2.20449	-2.20883	0.700532	-3.15308	0.00161558	0.110741		RBM46	1.89333	2.1926	0.740229	2.96206	0.00305592	0.308821		NFAM1	9.54637	1.21332	0.356747	3.40107	0.000671222	0.058355		NDUFB3	5.26795	2.2113	0.968101	2.28416	0.022362	0.999979
DPF1	13.5038	-1.59844	0.508732	-3.14201	0.00167791	0.110799		TRHDE-AS1	3.09717	1.91988	0.64836	2.96112	0.00306519	0.308821		CD6	21.52	1.56145	0.460012	3.39436	0.000687885	0.0593941		MSX2	7.56366	-1.3093	0.63438	-2.06391	0.0390264	0.999979
IL4I1	16.0139	1.14102	0.362933	3.14387	0.00166729	0.110799		AC138305.1	1.09009	2.58152	0.871197	2.96319	0.00304469	0.308821		CNEP1R1	3.14527	2.64207	0.778531	3.39366	0.00068965	0.0593941		RCL1	14.2385	1.32105	0.559227	2.36228	0.0181631	0.999979
ENO3	6.62667	1.73493	0.551305	3.14696	0.0016498	0.110799		GABRP	37.7324	1.21206	0.41014	2.95525	0.00312418	0.311891		SYNGR3	9.93602	1.7968	0.5306	3.38636	0.000708268	0.0595524		KCNJ5	1.78707	2.024	0.869022	2.32906	0.0198558	0.999979
SLC39A1	3.90055	-1.41366	0.449027	-3.14828	0.00164234	0.110799		PRKCQ	10.3973	1.18792	0.403124	2.94678	0.00321106	0.312015		WASHC5	29.5206	-1.23745	0.364989	-3.39037	0.000697973	0.0595524		SOCS2	19.3061	1.20655	0.507473	2.37756	0.0174276	0.999979
CYP4X1	10.4934	1.25769	0.399999	3.14425	0.00166516	0.110799		COLCA1	8.35491	1.37083	0.465145	2.94711	0.0032076	0.312015		MEI1	26.0166	1.8724	0.552778	3.38725	0.000705971	0.0595524		PDZRN3	5.99182	1.02292	0.505671	2.02291	0.0430828	0.999979
TRGV1	2.27125	1.87999	0.597084	3.14863	0.00164039	0.110799		TPM2	106.519	1.09304	0.370464	2.95046	0.00317299	0.312015		CT69	6.96248	-1.89349	0.55953	-3.38406	0.000714213	0.0595524		GJB6	291.051	-1.04377	0.484544	-2.15413	0.0312302	0.999979
KRT42P	17.8302	-1.81929	0.579013	-3.14206	0.00167763	0.110799		RPL41P5	3.52571	2.67144	0.906539	2.94686	0.00321016	0.312015		AC114316.1	4.71373	2.76453	0.816779	3.38467	0.000712633	0.0595524		CXCR4	64.4222	1.32202	0.60048	2.20161	0.0276931	0.999979
LINC02611	3.99485	1.42766	0.453046	3.15125	0.00162573	0.110799		FBP1	9.07843	1.5041	0.510777	2.94472	0.00323245	0.312381		ADNP-AS1	4.53749	1.77782	0.524659	3.38852	0.000702703	0.0595524		SV2C	0.763402	-2.28638	1.0731	-2.13063	0.0331193	0.999979
AC005224.2	2.76244	1.41421	0.450455	3.13951	0.00169228	0.110799		AC022364.1	2.46695	1.81489	0.61743	2.93943	0.00328818	0.313928		AC104581.4	5.02076	1.98803	0.586483	3.38975	0.000699554	0.0595524		CDKN2C	8.90999	1.31846	0.61685	2.13741	0.0325647	0.999979
PLA2G2D	7.44435	1.71599	0.547623	3.13353	0.00172717	0.111497		AC245060.6	3.49452	1.62458	0.552675	2.93949	0.00328757	0.313928		SIGLEC1	14.0587	1.29755	0.385125	3.36918	0.000753925	0.0601393		ARHGAP9	24.8269	1.02269	0.515886	1.9824	0.0474342	0.999979
LORICRIN	11.8032	-2.37646	0.75824	-3.13418	0.00172336	0.111497		DHH	1.16594	2.58043	0.880909	2.92928	0.00339751	0.321558		RASSF2	41.0233	1.26603	0.375622	3.37049	0.00075034	0.0601393		HOXC13	5.81285	-1.27938	0.64209	-1.99253	0.046313	0.999979
PADI2	9.62601	1.18012	0.377075	3.12967	0.00175002	0.112204		SLFN13	40.202	1.26593	0.431991	2.93046	0.0033846	0.321558		IL16	9.55445	1.59605	0.473636	3.36978	0.00075229	0.0601393		B9D2	18.8732	1.11711	0.418063	2.67211	0.00753751	0.999979
BANK1	31.054	1.15086	0.368419	3.12379	0.00178541	0.113767		CD3E	19.473	1.0618	0.362716	2.92735	0.00341859	0.322158		C1QA	142.065	1.16096	0.344586	3.36914	0.000754037	0.0601393		GPR83	1.05771	3.33059	1.63469	2.03744	0.0416062	0.999979
VSIG8	38.9431	-1.77315	0.567891	-3.12235	0.00179415	0.113871		PAX5	26.7109	1.50641	0.51594	2.91974	0.00350322	0.327311		TRBC1	31.6308	1.37818	0.4086	3.37294	0.000743692	0.0601393		TREM1	13.5968	-1.19958	0.589998	-2.0332	0.0420325	0.999979
SPRR2D	859.383	-1.04065	0.333645	-3.11903	0.00181449	0.114392		BANK1	33.7677	1.24931	0.428101	2.91826	0.00351986	0.327466		RMDN2-AS1	2.84379	2.01908	0.598991	3.3708	0.000749493	0.0601393		NRN1	6.79023	1.60039	0.747304	2.14155	0.0322295	0.999979
OXGR1	3.3918	-2.31249	0.741809	-3.11736	0.00182476	0.114409		PRG4	3.84191	1.85975	0.638819	2.91123	0.0036001	0.329479		HLA-DMB	124.149	1.07815	0.319732	3.37204	0.000746138	0.0601393		PSPN	4.61013	1.72308	0.808602	2.13094	0.0330941	0.999979
CRACR2A	6.07504	1.36502	0.440409	3.09944	0.00193886	0.115929		SCGB1A1	5.58387	3.20099	1.1019	2.90497	0.0036729	0.329479		PLCB2	28.7161	1.24517	0.370089	3.36451	0.000766789	0.0604879		FOSB	93.3504	-1.29048	0.583193	-2.21278	0.026913	0.999979
MYOM3	3.01112	2.43214	0.784864	3.0988	0.00194304	0.115929		CHP2	2.46891	2.37489	0.818237	2.90245	0.00370255	0.329479		IFFO2	156.055	-1.04248	0.309896	-3.36397	0.000768299	0.0604879		PCSK2	4.86497	1.79393	0.719129	2.49459	0.0126104	0.999979
EDARADD	27.8286	1.0316	0.332899	3.09885	0.00194271	0.115929		NHLH1	5.38389	-1.70855	0.588737	-2.90205	0.00370726	0.329479		AL121839.2	37.942	1.06865	0.317556	3.36523	0.000764792	0.0604879		BPIFB1	13.7939	-2.70215	1.12845	-2.39456	0.0166402	0.999979
PLEKHG7	3.59798	1.24478	0.401705	3.09874	0.00194347	0.115929		HSPB7	5.8013	3.06527	1.05623	2.90209	0.00370682	0.329479		NLRP1	38.6388	1.11288	0.331117	3.36099	0.000776625	0.0608821		ST3GAL3	23.4904	1.09166	0.406905	2.68285	0.00729984	0.999979
TCL6	2.28276	2.22433	0.718035	3.09781	0.00194958	0.115929		OR4E2	1.74174	2.50982	0.863216	2.90753	0.00364301	0.329479		HHAT	18.9806	1.02569	0.305997	3.35195	0.000802457	0.0620257		FBXL16	1.02933	-2.76736	1.35241	-2.04624	0.0407328	0.999979
MAN2A2	7.12308	1.03496	0.333373	3.10452	0.0019059	0.115929		RPS26P28	1.35887	-2.05295	0.704728	-2.91312	0.00357843	0.329479		CXCL9	132.21	1.46389	0.436831	3.35116	0.000804738	0.0620257		SGCE	8.88334	1.11893	0.481546	2.32362	0.0201456	0.999979
AC107204.1	1.61596	1.67697	0.540297	3.1038	0.00191055	0.115929		DIO3OS	4.34129	1.87214	0.643384	2.90983	0.00361627	0.329479		IL1A	18.3923	-1.71724	0.513301	-3.34548	0.000821417	0.062827		LRFN1	3.41697	1.72201	0.704349	2.44482	0.0144925	0.999979
SLAMF1	5.97859	1.23499	0.399194	3.09372	0.00197667	0.116736		AL161431.1	3.77273	-2.0075	0.690601	-2.9069	0.00365034	0.329479		LCP1	102.968	1.06836	0.319607	3.34274	0.000829553	0.062827		APOBEC3F	9.56295	1.17001	0.558891	2.09345	0.0363093	0.999979
AL645728.1	4.04735	1.39583	0.451394	3.09226	0.00198639	0.116736		AC106872.2	4.63278	1.66558	0.574571	2.89883	0.00374557	0.330199		TMEM169	4.6543	2.06787	0.619977	3.33539	0.000851798	0.062827		CPA4	16.4942	-1.59754	0.63823	-2.50308	0.0123116	0.999979
HYPK	3.23063	1.63051	0.527327	3.09203	0.00198792	0.116736		ATP2C2	17.5343	1.21159	0.419485	2.88827	0.00387362	0.333091		ZNF713	7.05057	1.59629	0.477747	3.34129	0.000833888	0.062827		FLNC	1.28643	-1.872	0.950356	-1.96979	0.0488625	0.999979
HRC	2.66453	2.70569	0.87538	3.09087	0.00199568	0.116828		KLF3-AS1	16.6961	1.20923	0.418224	2.89134	0.003836	0.333091		AC134043.3	13.4941	1.58471	0.473922	3.34382	0.000826323	0.062827		LRRC4	28.1137	1.94652	0.729973	2.66656	0.00766308	0.999979
CHRDL1	8.07857	1.68617	0.546759	3.08394	0.00204278	0.117041		SPATS1	2.31056	2.48047	0.857092	2.89405	0.00380302	0.333091		AC012291.3	9.48624	1.75268	0.525474	3.33542	0.000851704	0.062827		EGLN3	73.6206	-1.11003	0.403813	-2.74886	0.00598023	0.999979
NHLH1	5.73415	-1.54644	0.501201	-3.08547	0.00203233	0.117041		SKAP1-AS1	4.83809	1.56946	0.543187	2.88936	0.00386033	0.333091		AC109322.2	1.86119	-2.26515	0.678658	-3.33769	0.000844785	0.062827		GAMT	7.12016	1.42391	0.583734	2.43931	0.0147155	0.999979
KRT16	4650.28	-1.2158	0.393914	-3.08646	0.00202557	0.117041		AUNIP	13.0435	-1.2802	0.444542	-2.87982	0.00397904	0.335501		LGI1	2.19121	3.04319	0.914267	3.32855	0.000872988	0.0639717		APOC1	12.4959	1.39568	0.648431	2.1524	0.0313661	0.999979
AC016571.1	4.3609	1.43129	0.463798	3.08603	0.00202848	0.117041		XIRP2	90.9658	3.88675	1.35005	2.87896	0.00398986	0.335501		CD19	48.2147	2.01546	0.605844	3.3267	0.000878809	0.0639717		DPP6	4.6125	1.72117	0.8095	2.12621	0.0334859	0.999979
NEFL	33.2944	-1.55747	0.504911	-3.08465	0.00203792	0.117041		RPL23AP66	3.02262	2.14332	0.744229	2.87991	0.00397783	0.335501		AC012435.2	1.6543	2.8269	0.849561	3.32749	0.000876334	0.0639717		KLHDC7B	11.3598	1.90166	0.728999	2.60859	0.00909173	0.999979
AC016995.1	2.80281	2.15173	0.698868	3.07889	0.00207776	0.118684		TCL1A	6.76694	2.00338	0.696808	2.87509	0.00403912	0.335769		FCRL4	5.04996	2.72297	0.819503	3.3227	0.000891495	0.0643842		H19	10.2881	-2.5793	1.11869	-2.30565	0.0211302	0.999979
TRPV2	3.87609	1.21644	0.396218	3.07012	0.00213971	0.120759		AC015799.1	4.94175	1.15125	0.400232	2.87647	0.0040215	0.335769		AL162595.1	6.29502	1.79419	0.539963	3.32279	0.000891207	0.0643842		CYP2E1	4.44776	2.30441	0.922324	2.49848	0.0124727	0.999979
ANKRD20A11P	62.2217	1.32831	0.432524	3.07106	0.00213298	0.120759		BMP3	5.86847	1.76011	0.612902	2.87176	0.00408199	0.337854		EBLN2	8.23743	1.72343	0.519061	3.32029	0.000899237	0.0646886		MNX1	0.86891	3.0693	1.52208	2.01651	0.0437467	0.999979
AC092164.1	5.44112	1.22076	0.397613	3.07023	0.00213895	0.120759		MTUS2	10.423	-1.40526	0.490557	-2.86462	0.00417513	0.341876		MLIP	5.19362	2.6113	0.788665	3.31104	0.000929515	0.0665577		PPAN	19.4727	-1.00567	0.46256	-2.17413	0.0296952	0.999979
TNNI1	16.1984	1.58569	0.517169	3.06609	0.00216877	0.121797		AC107208.1	2.67292	2.76331	0.964591	2.86475	0.00417339	0.341876		ZNF43	13.4799	1.13632	0.343493	3.30813	0.000939197	0.0667777		POLN	6.65776	1.57296	0.764222	2.05825	0.0395666	0.999979
CD28	5.30285	1.15619	0.377127	3.06578	0.00217103	0.121797		DLGAP4-AS1	2.66069	2.12165	0.741865	2.85989	0.00423788	0.343159		AIF1	31.3699	1.16771	0.353629	3.30208	0.000959711	0.0677113		ULBP2	11.5581	-1.3075	0.665875	-1.96358	0.0495786	0.999979
SMPX	3.18116	3.00359	0.981582	3.05995	0.00221377	0.121885		ATRNL1	5.59787	-1.73096	0.606106	-2.85587	0.00429188	0.343712		S100A12	46.0189	-1.78841	0.542209	-3.29839	0.000972422	0.0683452		ZNF341	8.063	-1.15935	0.483442	-2.39812	0.0164795	0.999979
MT2A	455.419	-1.30497	0.426429	-3.06024	0.00221162	0.121885		PPIL2	2.57676	2.04227	0.716576	2.85004	0.00437142	0.347536		GJB6	230.623	-1.51017	0.458135	-3.29634	0.000979542	0.0685652		DLG4	11.3511	1.33957	0.683186	1.96078	0.0499052	0.999979
POLN	4.56297	-1.46037	0.477187	-3.06038	0.00221053	0.121885		AC099501.1	2.8976	1.43103	0.502009	2.8506	0.00436364	0.347536		PIFO	2.82696	2.34189	0.710667	3.29534	0.000983027	0.0685652		ALDH3B2	42.6216	-1.039	0.440558	-2.35838	0.0183549	0.999979
MSTN	1.62488	1.68741	0.550866	3.06319	0.00218993	0.121885		ZNF460	4.14597	1.42452	0.500867	2.84411	0.00445358	0.350247		LGALS9	89.3846	1.2533	0.380912	3.29028	0.00100089	0.0695468		MTUS2	13.0441	1.33773	0.661378	2.02265	0.0431094	0.999979
Z94160.1	2.35304	2.66669	0.870328	3.06401	0.00218393	0.121885		AC129507.1	1.79599	2.1311	0.749271	2.84423	0.00445194	0.350247		ACTA1	47.3681	4.64571	1.41385	3.28585	0.00101676	0.070118		MYO18B	1.89631	-4.09711	1.38543	-2.95727	0.00310374	0.999979
CAP1	34.0398	-1.15128	0.377085	-3.0531	0.00226491	0.122411		GOLT1A	1.16048	-2.92663	1.02969	-2.84224	0.00447975	0.351042		GVQW3	20.7928	1.4462	0.440819	3.28072	0.00103543	0.0704274		TRPM1	1.96572	3.78424	1.245	3.03956	0.00236925	0.999979
TMEM150C	23.3432	1.04021	0.340564	3.05438	0.00225525	0.122411		PCOLCE2	4.24529	1.55415	0.547455	2.83887	0.00452735	0.353331		NT5C3AP2	2.42114	2.78913	0.850495	3.27942	0.00104021	0.0704274		SAA2	27.7842	-1.20926	0.616964	-1.96002	0.049994	0.999979
MYL1	26.093	3.58449	1.17671	3.04621	0.00231746	0.124812		LOH12CR2	1.76807	-1.70904	0.602223	-2.83789	0.00454128	0.353331		SNHG10	5.40827	1.23485	0.376507	3.27974	0.00103902	0.0704274		ANO3	1.38756	2.16739	0.909744	2.38241	0.0171996	0.999979
CST7	4.90546	1.03881	0.342113	3.03646	0.00239376	0.125634		PHKA2	7.65465	1.35269	0.477176	2.83478	0.00458572	0.355523		RTCA-AS1	9.82686	1.29835	0.396175	3.27721	0.00104837	0.070703		FST	154.63	-1.02006	0.492499	-2.07119	0.0383411	0.999979
P2RX5	8.68363	1.22224	0.40268	3.03525	0.00240335	0.125634		CSRP3	14.5381	3.13132	1.10653	2.82985	0.00465698	0.358505		TTC6	5.03503	2.08825	0.637742	3.27444	0.0010587	0.0708529		ANKRD16	11.179	-1.37274	0.653899	-2.09932	0.035789	0.999979
MED26	1.71428	2.74854	0.906475	3.03212	0.00242845	0.125634		Z94160.1	2.74951	2.89325	1.02324	2.82754	0.00469065	0.359831		AC016571.1	5.02908	2.00302	0.611841	3.27377	0.00106125	0.0708529		FAM189A2	4.53601	1.87145	0.825099	2.26816	0.0233197	0.999979
NTRK3	7.9796	1.01061	0.332475	3.03965	0.00236851	0.125634		AC092164.1	5.97968	1.35704	0.480425	2.82467	0.00473291	0.361803		DLGAP1-AS4	1.89516	2.74446	0.838381	3.27352	0.00106218	0.0708529		CD36	18.9984	-1.16902	0.523784	-2.23187	0.0256232	0.999979
TRAT1	3.55702	1.35301	0.445833	3.0348	0.00240693	0.125634		SNX20	5.14686	1.44865	0.513495	2.82116	0.0047851	0.361995		GJB2	312.84	-1.3676	0.418526	-3.26766	0.00108442	0.0718144		PRADC1	8.01685	-1.43282	0.518018	-2.76596	0.00567557	0.999979
STAC3	10.5456	1.3028	0.428308	3.04174	0.00235213	0.125634		SRMP2	5.85545	1.47246	0.521635	2.82278	0.00476097	0.361995		ZNF69	6.73311	2.29526	0.703114	3.26443	0.00109686	0.0721263		CCDC142	19.5571	1.33771	0.526888	2.53889	0.0111204	0.999979
CARD11	4.49526	1.11118	0.365734	3.03823	0.00237973	0.125634		MMP15	3.5709	1.48775	0.528666	2.81416	0.00489052	0.364268		LINC00550	1.68126	2.81363	0.862121	3.26362	0.00109999	0.0721263		EGLN1	2.39189	-1.56294	0.774257	-2.01863	0.0435254	0.999979
MAST4-AS1	8.56945	-1.08686	0.358505	-3.03164	0.0024323	0.125634		DTX4	17.9636	1.00867	0.358367	2.81463	0.00488329	0.364268		AP001267.5	3.73768	2.03064	0.622252	3.26338	0.00110092	0.0721263		SLC19A3	2.51554	-1.42895	0.689723	-2.07177	0.0382868	0.999979
AL022098.1	8.65177	1.15916	0.381009	3.04234	0.0023475	0.125634		IL1R2	151.656	-1.13544	0.40353	-2.81378	0.00489624	0.364268		ZNF233	10.9441	1.3474	0.413359	3.25963	0.00111559	0.0725684		WNT10A	33.2609	1.00558	0.501387	2.00559	0.0448996	0.999979
AP005900.2	1.77988	1.77567	0.586498	3.02757	0.00246525	0.126621		FGF19	3.16614	-2.7197	0.966663	-2.8135	0.0049006	0.364268		KLHDC7B	14.6301	1.89684	0.58265	3.25554	0.00113176	0.0731023		USP44	3.6647	1.8142	0.710674	2.55279	0.0106865	0.999979
CD8A	14.5022	1.07987	0.356892	3.02577	0.00248003	0.127034		BCORP1	3.10119	1.74385	0.619232	2.81615	0.00486029	0.364268		GAB3	10.9777	1.22499	0.3765	3.25363	0.0011394	0.0731231		IL6	1.87613	-1.86811	0.810793	-2.30405	0.0212196	0.999979
KCNJ16	2.70686	1.847	0.610679	3.02451	0.00249038	0.127127		AC034114.2	1.38045	2.2166	0.788668	2.81056	0.00494554	0.365285		APOBEC3F	13.2256	1.33888	0.412052	3.24929	0.00115695	0.0731832		IL36G	13.3474	-2.25436	0.787718	-2.86189	0.00421129	0.999979
CR2	10.7777	1.6901	0.559147	3.02264	0.00250582	0.127317		RNU1-11P	1.21334	2.76719	0.985347	2.80835	0.00497968	0.366568		FHDC1	20.2156	-1.11994	0.345037	-3.24586	0.00117096	0.0738145		IL36RN	69.1729	-1.15663	0.535996	-2.15791	0.0309349	0.999979
AP000355.1	2.7047	1.91041	0.632894	3.01853	0.00254007	0.127905		USH1G	7.87749	-1.59471	0.568161	-2.80678	0.00500389	0.367114		KRT16P3	2.75277	-2.63229	0.812619	-3.23926	0.0011984	0.0752855		DPM2	37.6155	-1.09719	0.487113	-2.25244	0.0242943	0.999979
CD5	6.81685	1.2537	0.415992	3.01377	0.00258027	0.128672		ARFGEF3	12.8489	1.18205	0.421337	2.80546	0.0050244	0.367386		RNFT2	6.18743	1.9772	0.611289	3.23448	0.00121864	0.0757786		CTSV	43.9254	1.20071	0.557151	2.1551	0.0311543	0.999979
TNFRSF13C	15.719	1.17586	0.390354	3.01228	0.00259292	0.128962		ORC1	5.77679	-1.24313	0.445234	-2.79209	0.00523686	0.368867		TEX21P	2.55289	2.94721	0.910931	3.23538	0.00121482	0.0757786		ALDH1B1	7.74941	1.18955	0.493071	2.41253	0.0158421	0.999979
ZAP70	10.196	1.03138	0.342558	3.01083	0.00260533	0.12907		MED26	1.99045	2.91715	1.04559	2.78995	0.00527162	0.368867		PAX7	2.17133	3.59016	1.11047	3.233	0.00122498	0.0758073		FGFBP2	5.06264	2.76466	1.08324	2.55223	0.0107036	0.999979
NKX3-1	14.2348	1.43004	0.475279	3.00884	0.00262248	0.12907		ATP8A1	12.9138	1.23119	0.439772	2.7996	0.00511655	0.368867		OSGEP	17.0842	1.04352	0.323168	3.22904	0.00124207	0.0762025		FHDC1	22.4198	-1.00453	0.402497	-2.49574	0.0125695	0.999979
MYH2	41.7334	3.623	1.20523	3.00607	0.0026465	0.129295		SYNGR3	9.88811	1.34776	0.481059	2.80165	0.00508418	0.368867		RHOH	15.0242	1.44302	0.446805	3.22964	0.00123946	0.0762025		MMP13	32.2064	-1.78782	0.691225	-2.58645	0.0096969	0.999979
B3GALT5	29.2252	1.33058	0.44261	3.00621	0.00264527	0.129295		DPEP2	2.10369	1.96048	0.699947	2.80089	0.00509613	0.368867		AL050343.3	2.05944	2.44836	0.758928	3.22608	0.00125497	0.0767369		CASP5	0.936147	-2.5207	1.07438	-2.34618	0.0189668	0.999979
PKD1L3	14.1363	1.78471	0.595003	2.9995	0.0027042	0.131039		MYOZ1	5.31982	2.88859	1.03423	2.793	0.00522215	0.368867		ANKRD23	2.13684	2.2971	0.712861	3.22237	0.00127136	0.077481		CYP19A1	7.13846	1.41151	0.579076	2.43752	0.0147882	0.999979
MYBPC2	17.6059	2.6361	0.879511	2.99723	0.00272442	0.13168		TNFAIP8L3	7.86249	-1.28934	0.460767	-2.79826	0.00513794	0.368867		ZNF667	5.50332	1.90539	0.591561	3.22095	0.00127765	0.0776066		CYP1B1	81.2597	1.47641	0.506267	2.91627	0.00354247	0.999979
SLN	18.9749	2.92256	0.976609	2.99256	0.00276651	0.132999		LINC01687	1.04706	-2.81449	1.00617	-2.79724	0.00515416	0.368867		EGLN3	70.047	-1.06322	0.330586	-3.21618	0.00129911	0.0786496		MNS1	14.7394	1.59681	0.583146	2.73827	0.00617634	0.999979
KIF3C	8.99965	-1.17223	0.395669	-2.96266	0.00304993	0.133082		SLFN14	3.16905	1.56038	0.557364	2.79957	0.00511706	0.368867		TTC21A	8.39346	1.57574	0.491445	3.20633	0.00134439	0.080066		MMRN1	3.67699	-1.86008	0.793807	-2.34324	0.0191173	0.999979
SLC7A8	58.9588	-1.02535	0.345903	-2.96426	0.00303413	0.133082		RNF217-AS1	17.0548	-1.09644	0.392786	-2.79143	0.0052475	0.368867		HLA-DQA1	58.7841	1.28855	0.401849	3.20655	0.00134335	0.080066		RGS3	10.3235	-1.22379	0.428938	-2.85307	0.00432995	0.999979
SERPINE1	52.5595	-1.37038	0.459614	-2.98159	0.00286755	0.133082		PLCXD2	6.8774	-1.28457	0.46045	-2.78982	0.00527379	0.368867		NR2F2-AS1	13.3329	1.08061	0.337007	3.20648	0.00134368	0.080066		SDSL	2.15542	2.49742	0.973186	2.56624	0.0102809	0.999979
GIMAP2	4.10112	1.23713	0.416347	2.97139	0.00296452	0.133082		RPL30P11	1.55591	-2.14519	0.769055	-2.78938	0.00528085	0.368867		CLLU1	3.11269	2.9886	0.931177	3.20949	0.00132972	0.080066		NABP2	18.1614	1.03234	0.380327	2.71435	0.00664055	0.999979
FLNC	3.26261	2.08096	0.701936	2.9646	0.0030308	0.133082		ZNF408	21.5946	-1.01521	0.364542	-2.7849	0.00535441	0.37163		CD247	13.9523	1.78284	0.556449	3.20396	0.00135552	0.0802118		ZIC5	2.35196	-1.78981	0.812606	-2.20255	0.0276263	0.999979
TNNT3	11.7585	2.32699	0.784465	2.96634	0.00301367	0.133082		PMS2P1	1.47178	2.52918	0.910148	2.77887	0.00545489	0.37348		AP005212.4	4.84575	2.36846	0.739725	3.20181	0.00136568	0.0805382		ESR2	2.59784	1.94072	0.707095	2.74464	0.0060578	0.999979
SH2B2	7.24829	1.08465	0.365103	2.97081	0.00297019	0.133082		LDB3	10.8591	1.70614	0.615863	2.77033	0.00559993	0.37348		ITGAL	28.6614	1.30106	0.406661	3.19936	0.00137733	0.0806981		DNAJA4	12.1759	-1.02813	0.448218	-2.29383	0.0218004	0.999979
NIBAN3	16.7267	1.52473	0.513899	2.96698	0.00300736	0.133082		DLG4	9.58706	-1.26862	0.458453	-2.76718	0.00565439	0.37348		HLA-DRA	546.625	1.01449	0.317174	3.19852	0.00138133	0.0806981		ADAD2	1.71468	-2.4287	1.23066	-1.9735	0.0484387	0.999979
SLCO4C1	3.7716	1.56079	0.523618	2.98077	0.00287524	0.133082		CDKN2A	31.3633	1.82582	0.657716	2.776	0.00550318	0.37348		LINC00930	2.88602	2.92944	0.916249	3.19721	0.00138763	0.0808085		ARRB2	20.1095	1.24946	0.568941	2.19612	0.0280833	0.999979
SUGCT	4.17814	1.24397	0.418837	2.97006	0.00297746	0.133082		AKR1C2	83.2078	-1.59471	0.574173	-2.7774	0.00547955	0.37348		TFAP2C	108.593	-1.09658	0.343632	-3.19114	0.00141712	0.0814365		RPTOR	4.167	-1.41107	0.719183	-1.96205	0.0497569	0.999979
CD19	42.3143	1.46907	0.493653	2.97592	0.00292115	0.133082		PDLIM3	33.1059	1.37133	0.494338	2.77407	0.005536	0.37348		CLGN	12.3424	2.09747	0.657779	3.18871	0.00142908	0.0814365		RNF165	23.6497	1.18921	0.534343	2.22555	0.0260442	0.999979
ANXA2R	3.79435	1.27405	0.430026	2.96273	0.00304926	0.133082		OR52P1P	1.09485	2.79098	1.00854	2.76734	0.00565164	0.37348		SLFN13	41.3492	1.51582	0.474739	3.19295	0.00140828	0.0814365		TNFRSF11A	6.70903	1.72031	0.566691	3.03571	0.00239968	0.999979
ZNF69	5.98875	1.47101	0.493711	2.97949	0.00288725	0.133082		KIAA1211L	14.8225	1.04688	0.377841	2.77069	0.0055937	0.37348		CMYA5	71.2453	1.99132	0.623552	3.19351	0.00140553	0.0814365		VAV1	16.3523	1.25231	0.550716	2.27397	0.0229676	0.999979
TDRD15	2.32418	-2.16923	0.730263	-2.97048	0.00297331	0.133082		AL080250.1	3.89947	-1.76193	0.635877	-2.77086	0.00559078	0.37348		LY86-AS1	6.6077	1.98112	0.621168	3.18934	0.00142598	0.0814365		WTIP	11.4134	1.03314	0.489373	2.11115	0.0347591	0.999979
AC079793.1	3.77836	1.51425	0.507001	2.98668	0.00282024	0.133082		MTRNR2L8	605.738	1.26756	0.456423	2.77717	0.0054835	0.37348		AL513128.1	1.63502	2.90763	0.910845	3.19223	0.00141178	0.0814365		TIMM29	21.1495	1.17673	0.480301	2.44998	0.0142864	0.999979
CDRT4	1.48213	2.27775	0.763583	2.98298	0.00285458	0.133082		TRAJ26	0.873758	2.86898	1.03794	2.76411	0.00570785	0.375442		AL031658.1	3.01569	2.35063	0.737514	3.18724	0.00143638	0.0815757		DMRTA2	9.55895	3.23894	1.30304	2.48567	0.0129308	0.999979
IL12A-AS1	1.80796	1.71937	0.580152	2.96365	0.00304012	0.133082		AC007365.1	4.02102	-1.66351	0.601957	-2.7635	0.00571843	0.375442		LINC01569	7.51258	1.74385	0.547345	3.18601	0.00144249	0.0816701		FLG2	5.56501	-2.41096	1.11046	-2.17114	0.0299206	0.999979
AC114801.3	6.89539	1.13529	0.382999	2.96421	0.00303463	0.133082		OSGIN1	3.01664	-2.19523	0.796231	-2.75703	0.00583292	0.379148		MFSD2A	27.8606	-1.14708	0.360342	-3.18331	0.00145603	0.0819307		S100A7	584.616	-1.06053	0.519313	-2.04218	0.0411335	0.999979
AC010632.2	4.27812	1.88372	0.63449	2.96888	0.00298887	0.133082		DDIT4L	1.49148	2.92811	1.06199	2.7572	0.0058298	0.379148		METTL7A	76.8882	1.05828	0.332376	3.18399	0.00145259	0.0819307		ARL8A	1.19025	-2.77748	1.0104	-2.7489	0.00597949	0.999979
AF131215.6	7.25479	1.12001	0.377158	2.96959	0.00298197	0.133082		RAB3B	17.3328	-1.36673	0.495841	-2.75639	0.00584425	0.379148		SLC38A5	25.4649	-1.19701	0.376607	-3.17841	0.00148085	0.0822367		ABHD1	2.39768	1.90495	0.834198	2.28358	0.0223964	0.999979
LINC01480	2.61515	1.54508	0.516796	2.98972	0.00279236	0.133082		GPR174	7.94304	1.40012	0.5084	2.75396	0.00588786	0.379724		MEGF8	17.071	1.0795	0.340163	3.17347	0.0015063	0.0822367		TEX261	29.426	1.08168	0.409375	2.64228	0.00823509	0.999979
AL135905.2	3.38466	-1.5346	0.516337	-2.97209	0.00295784	0.133082		AC009948.4	4.3579	-1.42936	0.519005	-2.75405	0.00588631	0.379724		CHPT1	9.87306	1.36786	0.430984	3.1738	0.00150458	0.0822367		ZNF385B	2.54607	-2.08102	0.974089	-2.13638	0.0326484	0.999979
AL031668.2	1.78014	2.55786	0.85724	2.98383	0.00284661	0.133082		GNPTG	6.70299	1.33942	0.487172	2.74939	0.00597072	0.381542		PLEKHG7	3.96963	1.87261	0.589248	3.17797	0.0014831	0.0822367		ACKR3	9.56372	1.66154	0.728342	2.28127	0.0225327	0.999979
ILDR2	2.20092	1.54151	0.521	2.95876	0.00308881	0.134157		RET	4.90633	1.82555	0.664186	2.74855	0.00598586	0.381542		AL365356.1	3.60551	1.58799	0.500081	3.17547	0.00149596	0.0822367		MED12L	4.51032	1.45304	0.61916	2.34679	0.0189359	0.999979
RPL23AP66	2.70938	1.77204	0.599614	2.95529	0.00312373	0.135051		AC005529.1	1.89227	2.19536	0.798285	2.75009	0.00595784	0.381542		LINC00472	32.6134	1.28411	0.40409	3.17778	0.00148407	0.0822367		KCNMB1	8.54546	1.44629	0.568513	2.54398	0.0109597	0.999979
RNU2-39P	1.93985	2.01261	0.681972	2.95116	0.00316584	0.136559		TECRL	2.07817	2.41345	0.878602	2.74692	0.00601581	0.382336		MIR155HG	3.41824	2.5271	0.794413	3.18109	0.00146724	0.0822367		DAAM2	3.91224	-2.14676	0.901273	-2.38192	0.0172227	0.999979
LY86	4.7712	1.31258	0.4454	2.94697	0.00320903	0.13808		CCM2L	2.94535	-1.8504	0.675254	-2.7403	0.00613822	0.383316		AC024267.4	3.69833	1.78513	0.561762	3.17773	0.00148433	0.0822367		MLIP	3.86799	2.71432	0.978626	2.7736	0.00554395	0.999979
RNF157	2.99733	1.36077	0.461852	2.94632	0.00321575	0.13808		SERPINE1	49.171	-1.50138	0.547965	-2.73992	0.00614535	0.383316		AC016601.1	6.90913	1.93268	0.608932	3.17388	0.00150416	0.0822367		IRAK1BP1	5.53098	1.1794	0.594582	1.98357	0.0473036	0.999979
CT69	6.86108	-1.36268	0.463567	-2.93955	0.00328689	0.13986		AGR2	57.6346	1.67569	0.612311	2.73666	0.00620656	0.383316		NEFH	7.66468	3.03322	0.962674	3.15083	0.00162809	0.0826375		RSPO3	3.48597	1.99452	0.907943	2.19674	0.0280389	0.999979
B3GNTL1	2.44933	1.49274	0.508383	2.93626	0.00332199	0.140718		CCDC142	18.1989	-1.01878	0.371287	-2.74392	0.006071	0.383316		CAPS	8.89974	1.39939	0.443553	3.15495	0.00160526	0.0826375		NIPSNAP2	39.6772	1.02084	0.418573	2.43886	0.0147335	0.999979
MMP17	3.49232	-1.98874	0.677828	-2.93399	0.00334635	0.141432		NRG2	2.83188	1.84754	0.673211	2.74437	0.0060627	0.383316		RIPOR2	66.6515	1.31741	0.416862	3.1603	0.00157608	0.0826375		PSPH	52.2017	1.10698	0.373002	2.96775	0.00299986	0.999979
C7	12.6663	1.53763	0.52541	2.92653	0.00342765	0.144137		B3GALT5-AS1	2.16063	1.86082	0.679758	2.73747	0.00619138	0.383316		EPHX2	24.273	1.18085	0.37451	3.15305	0.00161575	0.0826375		CHRNA6	4.39472	2.10989	0.82593	2.55456	0.0106322	0.999979
SYPL2	1.9454	2.58364	0.883197	2.92533	0.00344092	0.144137		CDRT4	1.71187	2.46772	0.900434	2.74059	0.00613291	0.383316		CDKN2C	13.2433	1.64981	0.52194	3.16091	0.00157275	0.0826375		GSDMC	43.3051	-1.06034	0.445914	-2.37791	0.017411	0.999979
BPIFC	6.53306	-1.88401	0.643922	-2.92584	0.00343526	0.144137		FOXP1-AS1	9.39418	1.14391	0.417988	2.7367	0.00620585	0.383316		HAVCR2	9.94879	1.33998	0.423276	3.16575	0.00154685	0.0826375		PLEKHS1	3.67611	-1.9302	0.940699	-2.05188	0.0401813	0.999979
AKR1C2	88.494	-1.43828	0.491977	-2.92346	0.00346161	0.144682		COL6A1	605.763	-1.03722	0.379308	-2.7345	0.00624754	0.384761		IL36RN	54.3722	-1.6167	0.513071	-3.15103	0.00162695	0.0826375		ADGRL3	9.10323	1.2804	0.632646	2.02387	0.0429832	0.999979
LINC00900	1.58969	1.53568	0.525504	2.92231	0.00347451	0.144899		DHRS4L2	4.0015	-1.83334	0.671102	-2.73183	0.00629832	0.385715		SLC22A14	2.35049	2.72628	0.859986	3.17014	0.00152363	0.0826375		KIAA1328	11.0675	1.10288	0.409529	2.69305	0.00708012	0.999979
SPATS1	2.04795	2.08773	0.714846	2.92053	0.00349435	0.145405		MYBPH	18.403	3.0535	1.12043	2.72529	0.00642451	0.389083		SCML4	16.6448	1.36171	0.431006	3.15938	0.00158107	0.0826375		RGS18	1.69307	-1.84173	0.811162	-2.27048	0.0231785	0.999979
SEMA3F-AS1	3.11919	1.53222	0.524917	2.91897	0.0035119	0.145813		VCAM1	55.1281	1.17507	0.430788	2.72772	0.00637731	0.389083		RASGRP3	16.5915	1.01572	0.320973	3.1645	0.0015535	0.0826375		ADAM8	11.1281	1.72061	0.713027	2.41311	0.0158171	0.999979
RASGRP2	15.8934	1.06993	0.36746	2.91168	0.00359485	0.147282		ZNF815P	1.78767	-2.06207	0.75814	-2.71991	0.00653	0.389236		C1QC	28.4643	1.25559	0.396598	3.1659	0.00154605	0.0826375		PIGF	1.628	2.07782	0.898638	2.31218	0.0207676	0.999979
SEPTIN3	4.69186	-1.48935	0.511615	-2.91107	0.00360196	0.147282		NPHP3-AS1	1.63943	-2.46876	0.908029	-2.71881	0.00655166	0.389236		S100A9	6497.96	-1.13408	0.359782	-3.15213	0.00162085	0.0826375		PABPC3	4.32743	-1.21574	0.537304	-2.26266	0.0236564	0.999979
SERPINB4	58.8509	-1.30781	0.44936	-2.91037	0.00360998	0.14729		AC003991.2	1.91587	2.48126	0.911204	2.72305	0.00646814	0.389236		FABP5	314.81	-1.49438	0.47424	-3.15111	0.00162654	0.0826375		RBM46	1.59013	-2.55836	0.972833	-2.6298	0.00854342	0.999979
AC016705.2	2.63036	2.30775	0.793689	2.90762	0.00364189	0.147952		SEPTIN4-AS1	1.21123	2.10114	0.772261	2.72076	0.00651316	0.389236		AGBL2	3.85877	1.67935	0.531469	3.15983	0.00157859	0.0826375		BOLL	18.0286	1.02692	0.494449	2.07689	0.037812	0.999979
STARD8	3.68978	1.25682	0.432484	2.90605	0.00366025	0.148378		FP671120.8	16.2967	5.90913	2.17506	2.71677	0.00659225	0.389656		NOD2	18.6045	-1.07099	0.339857	-3.1513	0.00162547	0.0826375		ZNF837	2.55645	-1.43676	0.723635	-1.98548	0.0470912	0.999979
AC139769.1	1.83168	1.77752	0.611907	2.90489	0.00367379	0.148607		PLEKHS1	5.33192	1.94531	0.717564	2.71099	0.00670834	0.391266		AC002451.1	2.79909	2.72408	0.864495	3.15106	0.00162677	0.0826375		LGI2	8.78258	2.28409	0.757504	3.01528	0.00256745	0.999979
AC020658.6	1.73091	2.08767	0.719146	2.90298	0.00369627	0.148877		NNMT	56.3466	1.13839	0.420022	2.71032	0.00672186	0.391266		AC027097.1	3.36922	1.79439	0.568401	3.1569	0.00159456	0.0826375		TXNDC11	3.59856	-1.61181	0.704957	-2.2864	0.0222311	0.999979
AC068860.1	2.12566	2.19208	0.755399	2.90188	0.00370932	0.149084		NLGN3	4.66472	1.40903	0.519783	2.7108	0.00671218	0.391266		AC016582.3	1.94918	2.55492	0.808271	3.16097	0.00157244	0.0826375		ABI3BP	21.2262	1.00829	0.512564	1.96716	0.0491652	0.999979
AR	10.4952	1.06173	0.365978	2.90109	0.0037187	0.149144		AC000065.2	5.36029	-1.04835	0.38656	-2.71199	0.00668801	0.391266		AL020995.2	2.21096	2.46379	0.782068	3.15035	0.00163077	0.0826375		PITPNC1	11.507	1.08006	0.474043	2.27839	0.0227033	0.999979
RAB3B	17.9508	-1.18807	0.409915	-2.89833	0.00375158	0.149825		ICOS	3.77511	1.36544	0.504733	2.70527	0.00682498	0.394748		SH2D1A	7.37746	1.89151	0.601062	3.14695	0.00164985	0.0831451		FGD5	11.1741	1.17395	0.412383	2.84675	0.00441677	0.999979
STAP1	5.46523	1.33781	0.463152	2.88849	0.00387091	0.153733		OR2AG1	4.24776	1.73813	0.642488	2.7053	0.00682417	0.394748		TAF7L	11.0128	2.76783	0.882321	3.13699	0.00170693	0.0844945		CXCL13	69.4542	1.2782	0.593772	2.15268	0.0313435	0.999979
TMSB4Y	1.9095	1.84523	0.639392	2.88592	0.00390272	0.154029		AF131215.6	7.82791	1.24059	0.458975	2.70296	0.00687253	0.396449		HERPUD2	55.1027	1.02604	0.326934	3.13839	0.0016988	0.0844945		WDYHV1	6.92201	1.16412	0.436995	2.66392	0.00772362	0.999979
IL20	2.0721	-1.81164	0.627949	-2.88501	0.00391406	0.154029		AC025682.2	1.32585	2.53023	0.93691	2.70061	0.00692126	0.398209		BCL2	38.333	1.19499	0.38115	3.13524	0.00171716	0.0844945		LHFPL4	1.87097	2.95782	1.22363	2.41726	0.0156381	0.999979
ZNF429	8.14435	1.05433	0.365225	2.8868	0.00389181	0.154029		NEK10	3.54682	1.5225	0.564163	2.69869	0.00696137	0.398431		UCP2	82.8168	1.00698	0.321134	3.1357	0.00171447	0.0844945		CACNA2D3	4.49786	1.30478	0.608297	2.14497	0.0319553	0.999979
AC018797.3	11.7623	-1.15019	0.398664	-2.8851	0.00391286	0.154029		IGFBP6	208.098	-1.1352	0.420788	-2.69781	0.00697979	0.398431		ZFP92	3.08452	-1.56733	0.499627	-3.137	0.00170686	0.0844945		XDH	50.0054	-1.17003	0.404179	-2.89482	0.00379376	0.999979
TNNT1	36.2393	1.35716	0.470822	2.88254	0.00394477	0.154592		RN7SL288P	2.38699	1.94232	0.719873	2.69814	0.00697275	0.398431		SERINC2	104.865	-1.0047	0.320603	-3.13378	0.00172571	0.084524		ZNF276	17.3367	1.22155	0.492225	2.4817	0.0130758	0.999979
AC009951.4	4.0373	1.28309	0.445096	2.88273	0.00394245	0.154592		ZIC5	2.60447	1.41116	0.523504	2.69561	0.00702603	0.39985		CYSLTR1	20.6639	1.1893	0.379553	3.13341	0.00172789	0.084524		DONSON	23.6746	1.0643	0.466479	2.28157	0.0225148	0.999979
AC090616.6	4.43093	1.51641	0.526868	2.87817	0.00399995	0.155462		AL158825.2	4.68252	-1.53574	0.570145	-2.69359	0.00706874	0.39985		AC083862.2	15.5936	1.10512	0.353073	3.13	0.00174807	0.0852837		SIM2	22.2282	1.25802	0.527215	2.38616	0.0170255	0.999979
AC009303.4	3.08376	-1.39758	0.48647	-2.8729	0.00406724	0.157428		PPP1R3A	1.32903	3.10417	1.15418	2.68951	0.00715562	0.400111		DEF6	12.9643	1.18631	0.379381	3.12697	0.00176619	0.0856717		ZNF233	10.1656	1.53794	0.514254	2.99062	0.00278412	0.999979
ABCB4	6.47039	1.18776	0.414123	2.86813	0.00412909	0.159145		AC004083.1	4.66061	-1.63649	0.60815	-2.69093	0.00712522	0.400111		CAP1	32.6974	-1.47824	0.472724	-3.12706	0.00176564	0.0856717		IQCC	3.43477	1.07556	0.519502	2.07037	0.0384181	0.999979
PMEL	3.66752	1.23998	0.432627	2.86617	0.00415469	0.159145		HPGD	46.4973	1.00672	0.374488	2.68826	0.00718262	0.400596		FAM83A	85.9467	-1.2237	0.391667	-3.12434	0.00178204	0.0860258		COX6B2	8.3139	1.48064	0.711854	2.07998	0.0375276	0.999979
PDLIM3	30.126	1.25155	0.437573	2.86021	0.00423355	0.160303		MAP3K14	1.57619	2.08633	0.777887	2.68204	0.00731738	0.405656		DBH-AS1	5.87819	2.15951	0.692398	3.11889	0.00181533	0.0869465		VPS11	11.3859	1.05894	0.514596	2.05781	0.0396087	0.999979
SPRED3	10.4185	-1.35344	0.473214	-2.8601	0.00423507	0.160303		C5orf64	1.17146	2.17096	0.809602	2.68151	0.00732901	0.405656		ZNF66	3.57127	1.90482	0.611286	3.11609	0.00183268	0.0875487		AZGP1	22.9228	-2.43398	1.20792	-2.01502	0.0439024	0.999979
AL031123.1	3.26123	-1.13199	0.395632	-2.86121	0.00422022	0.160303		SYCP1	1.41085	2.09637	0.783795	2.67464	0.00748102	0.409295		PLLP	19.2659	1.01674	0.326476	3.11429	0.00184391	0.0878564		JOSD2	30.8416	-1.26597	0.560911	-2.257	0.0240083	0.999979
AC012435.2	1.42361	1.82651	0.638561	2.86035	0.00423179	0.160303		APOE	66.4367	1.15355	0.431656	2.67238	0.00753159	0.409731		MME	18.9977	-1.34316	0.43166	-3.11162	0.00186066	0.0881963		ZG16B	6.19285	-2.33343	0.941521	-2.47837	0.0131986	0.999979
PSG4	2.44375	-2.26485	0.794279	-2.85145	0.00435204	0.163418		ALDH3A1	137.272	-1.14397	0.430407	-2.65789	0.00786323	0.415255		AP001042.1	4.65466	-2.07319	0.666634	-3.10993	0.00187131	0.0884724		ALPL	2.83581	-1.51249	0.754749	-2.00397	0.0450735	0.999979
SNORD116-10	1.45346	2.86192	1.00442	2.84933	0.00438121	0.164186		MYL1	19.0551	3.56725	1.3406	2.66094	0.00779227	0.415255		SIM2	26.7617	1.27839	0.411356	3.10775	0.00188514	0.0886694		DIRAS3	2.37929	1.72858	0.798251	2.16546	0.0303528	0.999979
RBM20	4.56228	1.28948	0.453565	2.84299	0.00446927	0.165978		MARCHF3	7.51193	1.02513	0.385692	2.65791	0.00786272	0.415255		AC105235.1	7.6406	-1.20053	0.386272	-3.108	0.0018836	0.0886694		WDR64	1.85885	2.48378	1.12233	2.21305	0.0268944	0.999979
DBH-AS1	5.15359	1.45638	0.51232	2.84272	0.00447304	0.165978		B3GALT5	32.8018	1.32055	0.49606	2.66207	0.00776608	0.415255		KIF9-AS1	3.01628	1.91784	0.617557	3.10552	0.00189944	0.0886922		PRORSD1P	2.1374	2.03751	0.961681	2.11869	0.0341163	0.999979
FHOD3	4.7516	1.25425	0.44145	2.8412	0.00449441	0.166089		LINC01949	1.85256	-1.88776	0.710251	-2.65788	0.00786331	0.415255		IL11RA	44.8475	1.18278	0.38101	3.10433	0.0019071	0.0887913		MSX1	4.9377	1.11901	0.567983	1.97015	0.048821	0.999979
ALPK3	13.5228	1.04679	0.368508	2.84063	0.00450247	0.166089		AL391863.1	1.56058	2.17546	0.818797	2.6569	0.00788624	0.415462		P2RY13	19.1642	1.15753	0.372975	3.10349	0.00191252	0.0888183		PGLYRP4	12.4805	-1.80599	0.596555	-3.02737	0.00246695	0.999979
ZFP92	3.23254	-1.21982	0.430155	-2.83577	0.00457149	0.167978		HRC	3.16533	2.79195	1.05229	2.65321	0.00797304	0.416116		TDRD10	4.87424	2.45163	0.790187	3.10259	0.00191832	0.0888629		S100A9	7256.2	-1.00905	0.394377	-2.5586	0.0105094	0.999979
FHL1	26.0422	1.00775	0.355605	2.8339	0.00459842	0.168311		PHYHIP	2.62912	2.16851	0.817339	2.65314	0.00797478	0.416116		ARHGAP6	9.41161	1.32828	0.428478	3.10001	0.00193516	0.0891925		S100A12	56.7837	-1.50525	0.526937	-2.8566	0.00428208	0.999979
AP001094.2	3.69479	1.31688	0.465124	2.83124	0.00463677	0.168608		CLGN	12.0718	1.57303	0.593138	2.65205	0.00800036	0.416457		RASGRP2	17.278	1.52532	0.492245	3.09869	0.00194376	0.089364		TDRD10	4.20562	2.64805	0.941359	2.813	0.00490813	0.999979
USH1G	8.05884	-1.35485	0.478823	-2.82954	0.00466153	0.168981		RPL34P1	2.46082	-1.61068	0.6079	-2.64958	0.00805931	0.418453		ENO3	7.71284	2.39118	0.773053	3.09316	0.00198037	0.0897482		GABRB1	0.8827	2.94837	1.27989	2.3036	0.0212449	0.999979
AL160274.1	3.87159	1.3688	0.484118	2.8274	0.00469273	0.169785		PPP1R1B	6.9818	2.2928	0.868599	2.63965	0.0082992	0.418705		BIN2	29.6719	1.13146	0.365817	3.09295	0.00198176	0.0897482		TRIM46	5.07324	1.47987	0.750537	1.97175	0.0486376	0.999979
FCRL2	6.46534	1.48997	0.527225	2.82606	0.0047124	0.170081		PTH1R	3.25479	1.91645	0.72564	2.64105	0.00826502	0.418705		CARD8-AS1	6.72302	1.22629	0.396568	3.09226	0.00198636	0.0897482		CXCL5	39.3396	1.37449	0.694399	1.9794	0.0477709	0.999979
HCAR1	1.6061	2.04681	0.724689	2.8244	0.00473699	0.170081		SHLD1	4.74385	1.1337	0.42888	2.6434	0.00820784	0.418705		ZFR2	5.30798	3.58202	1.15962	3.08896	0.00200856	0.0900105		MELTF	32.6008	1.0886	0.472775	2.30258	0.0213026	0.999979
CHRNA1	2.08719	2.05645	0.72955	2.81879	0.00482054	0.170805		PAPSS2	52.5248	1.00151	0.379415	2.63961	0.00830018	0.418705		HERC3	11.3472	-1.41563	0.458357	-3.08849	0.00201179	0.0900105		S100P	64.9529	-1.18388	0.532496	-2.22327	0.0261975	0.999979
CCDC28B	6.06348	1.16913	0.414274	2.82212	0.00477067	0.170805		RNU6-460P	1.47981	-3.07341	1.16424	-2.63984	0.00829443	0.418705		GLIS1	4.85142	-2.17523	0.704277	-3.0886	0.00201103	0.0900105		FBXO8	5.66537	-1.37753	0.573018	-2.40398	0.0162176	0.999979
HDDC3	4.79518	-1.48573	0.526742	-2.82061	0.00479326	0.170805		ZNF839P1	1.14125	2.74777	1.03941	2.64359	0.00820311	0.418705		PLA2G2A	25.8646	2.73828	0.886133	3.09015	0.00200059	0.0900105		RANBP3L	0.900222	2.86594	1.45955	1.96357	0.04958	0.999979
AC130448.1	1.84341	1.68075	0.596268	2.81878	0.00482059	0.170805		LINC01391	1.43012	-2.36381	0.893323	-2.64608	0.00814295	0.418705		CPA4	13.7461	-1.73655	0.563037	-3.08425	0.00204065	0.0910797		ADGRF2	1.07778	-2.13522	0.825298	-2.58721	0.00967554	0.999979
FAM216B	2.95706	1.96572	0.697804	2.81701	0.00484728	0.171231		AC023908.3	2.37951	2.04999	0.776045	2.64158	0.00825194	0.418705		PHACTR3	3.10726	2.44921	0.794764	3.08168	0.00205837	0.0912892		DACT2	5.8196	2.03584	0.770656	2.64169	0.00824927	0.999979
AL133166.1	3.70367	-1.60157	0.568865	-2.81537	0.00487204	0.171371		AL161430.1	5.67053	1.2528	0.474291	2.64141	0.00825625	0.418705		PRH1	32.5316	1.04711	0.339975	3.07997	0.00207023	0.0912892		FNDC1	15.6449	-1.54499	0.661111	-2.33695	0.0194416	0.999979
PTGS1	27.5693	-1.00282	0.358261	-2.79913	0.00512398	0.177089		AC098484.4	7.59686	1.0636	0.403205	2.63786	0.00834309	0.419322		AL391058.1	2.35082	2.15061	0.697705	3.08241	0.00205335	0.0912892		EN2	1.29693	2.15102	1.05886	2.03144	0.0422103	0.999979
SCML2	3.95656	-1.59445	0.570321	-2.79571	0.0051786	0.178132		GDPD2	3.59558	-1.18278	0.448714	-2.63593	0.00839069	0.420294		ADA2	27.0438	1.1957	0.388707	3.07609	0.00209736	0.0919557		DIRAS2	1.73429	2.52053	1.25159	2.01385	0.0440249	0.999979
MORF4L1P1	2.23448	1.20587	0.431682	2.79342	0.00521536	0.178745		AL512652.2	2.41073	-2.36682	0.898313	-2.63474	0.0084201	0.420294		OSGIN1	3.11024	-2.46563	0.801658	-3.07566	0.00210038	0.0919557		PTCHD1	1.52104	2.05727	0.906386	2.26975	0.0232225	0.999979
SH2D1A	6.63272	1.26638	0.454882	2.78398	0.00536961	0.180838		AL050350.1	2.53043	1.5299	0.580585	2.6351	0.00841134	0.420294		FAM216B	3.54009	2.92091	0.950782	3.07212	0.00212547	0.0928323		ZNF367	12.583	1.44033	0.665366	2.16472	0.0304095	0.999979
SNORD46	3.29938	-2.00581	0.720525	-2.78381	0.00537238	0.180838		C1QTNF3	6.49472	1.26725	0.481432	2.63226	0.00848191	0.420687		TNFSF4	2.21951	2.37618	0.774168	3.06934	0.00214532	0.0929607		FOLR2	13.4651	1.39234	0.489685	2.84335	0.00446426	0.999979
SPRR2E	2269.47	-1.10799	0.398266	-2.78203	0.00540203	0.181512		ZNF382	6.0033	1.17713	0.447218	2.63211	0.0084857	0.420687		PNMA1	2.80556	2.84665	0.927589	3.06887	0.00214868	0.0929607		EML5	6.46905	1.38702	0.668109	2.07603	0.0378908	0.999979
MMP15	3.25131	1.2322	0.443805	2.77645	0.00549558	0.181538		ZG16B	31.9688	2.36673	0.900855	2.6272	0.00860897	0.422094		PPIEL	3.91287	2.05443	0.669664	3.06785	0.00215603	0.0930595		FAAH2	14.351	1.19217	0.488046	2.44275	0.0145759	0.999979
CASQ1	4.01674	1.93968	0.698559	2.77669	0.00549147	0.181538		MYOZ2	1.33726	2.7355	1.04095	2.62789	0.00859157	0.422094		SIRPB1	5.34112	1.41195	0.461567	3.05904	0.00222044	0.0945053		OXGR1	5.86073	2.58277	0.989619	2.60986	0.00905787	0.999979
GXYLT2	9.89223	1.16936	0.420926	2.77807	0.00546825	0.181538		ANKRD20A11P	69.6282	1.29656	0.49339	2.62785	0.00859252	0.422094		GSDME	24.1237	-1.1613	0.379556	-3.05962	0.00221618	0.0945053		METTL3	6.91193	1.40622	0.604417	2.32657	0.019988	0.999979
AC022690.1	2.27188	-1.91305	0.689054	-2.77635	0.00549734	0.181538		LINC01515	16.7825	-1.03422	0.393668	-2.62714	0.00861062	0.422094		MGP	233.93	1.13175	0.37094	3.05104	0.00228054	0.0956025		AGBL2	2.9187	1.6772	0.820142	2.04502	0.0408534	0.999979
LCAL1	19.1002	-2.08169	0.750113	-2.77517	0.00551728	0.181538		MYLK-AS1	3.47675	1.54247	0.586776	2.62872	0.00857081	0.422094		PLEK	48.2287	1.07667	0.352699	3.05266	0.0022682	0.0956025		JAM3	0.964721	-2.34024	1.04871	-2.23155	0.0256449	0.999979
GPR174	7.32781	1.24191	0.447647	2.7743	0.00553203	0.18167		CNGB1	16.4616	-1.70076	0.653973	-2.60066	0.00930437	0.42289		STX11	10.978	-1.28558	0.420979	-3.05379	0.00225969	0.0956025		CLEC4D	3.36726	2.00188	0.851839	2.35007	0.0187698	0.999979
PRG4	3.55652	1.52418	0.551336	2.76453	0.00570051	0.183788		CHCHD2	509.764	-1.2205	0.470069	-2.59643	0.00941991	0.42289		COL6A1	622.541	-1.28884	0.422356	-3.05155	0.00227664	0.0956025		SERPINB12	1.33845	-2.85045	1.36508	-2.08812	0.0367869	0.999979
KIRREL3	2.4152	1.75804	0.635911	2.7646	0.00569918	0.183788		TNFSF4	2.13618	1.86887	0.719459	2.5976	0.00938779	0.42289		B3GALT5-AS1	2.16195	2.45946	0.805839	3.05205	0.00227286	0.0956025		MMP10	27.1216	-1.39697	0.670732	-2.08275	0.0372743	0.999979
FUT6	28.2408	1.13139	0.408844	2.7673	0.00565225	0.183788		RNF146	15.2222	1.00883	0.384355	2.62473	0.00867183	0.42289		AC091181.1	12.5986	1.26428	0.414417	3.05075	0.0022827	0.0956025		ZNF606	5.82219	1.48364	0.552179	2.68688	0.00721236	0.999979
SLAMF8	4.50479	1.98105	0.716778	2.76382	0.00571284	0.183788		PACSIN1	0.890576	1.8979	0.728926	2.6037	0.00922244	0.42289		TYROBP	94.7873	1.05679	0.346592	3.04908	0.00229541	0.0958953		ZNF592	7.44239	-1.25482	0.523673	-2.39619	0.0165667	0.999979
DPEP2	1.91084	1.5577	0.563583	2.76393	0.00571104	0.183788		EREG	12.2704	-1.23351	0.471608	-2.61555	0.00890843	0.42289		NR3C2	4.9088	1.46253	0.479908	3.04752	0.00230739	0.0959792		CHP2	1.70271	-2.56786	1.20229	-2.13581	0.0326946	0.999979
PKIA	13.3185	1.0497	0.379727	2.76436	0.00570342	0.183788		TTI2	3.56915	1.54281	0.59143	2.60862	0.00909094	0.42289		SIRPG	5.7387	1.93573	0.635918	3.04398	0.00233468	0.0966757		ISLR2	3.55506	1.76288	0.838748	2.1018	0.0355706	0.999979
RORB	17.8736	1.1757	0.424877	2.76715	0.00565496	0.183788		SH2B2	7.96445	1.12245	0.430333	2.60832	0.00909884	0.42289		ELOVL4	7.74992	-1.35261	0.444352	-3.04401	0.00233448	0.0966757		RBFOX3	1.56075	2.33404	1.08564	2.14992	0.0315617	0.999979
SYT9	1.83387	1.88449	0.682413	2.7615	0.00575361	0.184448		EN1	10.2517	-1.6	0.615872	-2.59794	0.0093785	0.42289		LINC02263	2.37083	2.9244	0.961773	3.04064	0.00236077	0.0970984		TP53I13	7.36215	1.8297	0.748803	2.4435	0.0145455	0.999979
LMOD1	17.5797	1.09737	0.397869	2.75811	0.00581372	0.185645		THAP9	3.45584	1.34317	0.514367	2.6113	0.00901996	0.42289		EPHB2	15.3538	1.32969	0.437566	3.03883	0.00237499	0.0974651		LENG8	3.49077	-1.86547	0.911012	-2.04769	0.0405908	0.999979
SYNPO2L	4.95133	1.8415	0.667859	2.75732	0.00582772	0.185645		SLN	22.6341	3.03717	1.15967	2.619	0.00881885	0.42289		MYO16	4.84184	-1.77631	0.586447	-3.02893	0.00245422	0.0975197		CDC42EP5	24.8904	-1.29728	0.491017	-2.64203	0.00824115	0.999979
AC023908.3	2.12763	1.70079	0.616861	2.75717	0.00583033	0.185645		SV2B	2.31974	2.02978	0.775333	2.61795	0.00884593	0.42289		NCF4	21.3428	1.25564	0.413668	3.03537	0.00240243	0.0975197		THAP9	2.98421	-1.58872	0.784201	-2.02591	0.0427745	0.999979
AC017104.3	1.62659	2.29496	0.833716	2.75269	0.00591082	0.187288		BPIFA1	63.4803	4.06978	1.55905	2.61042	0.00904311	0.42289		IL21R	18.0576	1.14697	0.377656	3.03709	0.00238877	0.0975197		NT5DC2	1.60079	2.99011	1.10457	2.70703	0.0067888	0.999979
LILRA4	5.89265	1.53544	0.557807	2.75264	0.00591173	0.187288		RPS26P13	2.0426	3.20552	1.22691	2.61268	0.00898355	0.42289		MSX2	5.95094	-1.77925	0.588013	-3.02586	0.00247926	0.0975197		NPNT	18.216	1.04783	0.461303	2.27146	0.0231188	0.999979
LINC00907	3.42895	1.75983	0.639821	2.7505	0.00595037	0.188096		DOCK9-AS1	1.39127	-2.57621	0.982983	-2.62081	0.00877214	0.42289		RAP1GAP2	16.7387	-1.21039	0.399483	-3.0299	0.00244638	0.0975197		ATOH8	1.501	1.69615	0.789396	2.14867	0.0316604	0.999979
LINC02397	6.68646	1.44999	0.528043	2.74596	0.00603335	0.188292		STAU2-AS1	1.23446	2.5427	0.973222	2.61266	0.00898409	0.42289		ABI3BP	30.596	1.38544	0.456407	3.03554	0.00240105	0.0975197		STXBP6	5.33726	2.13483	0.829351	2.5741	0.0100501	0.999979
TAP1	2.21031	1.44386	0.526483	2.74247	0.00609796	0.189994		AC004223.2	2.69734	2.13449	0.818268	2.60855	0.00909279	0.42289		TENT5B	61.592	-1.1414	0.376212	-3.03391	0.00241403	0.0975197		AR	6.54836	1.09624	0.513321	2.13559	0.0327132	0.999979
MANCR	3.90531	-1.57065	0.573024	-2.741	0.00612534	0.19032		LINC01480	2.94672	1.63057	0.627941	2.5967	0.00941253	0.42289		STXBP6	5.23326	1.62327	0.536387	3.02631	0.00247561	0.0975197		NPR1	2.80615	1.70898	0.744793	2.29457	0.0217579	0.999979
CLNK	7.91181	1.04292	0.381292	2.73522	0.00623382	0.192006		ANKRD20A21P	1.78677	2.11509	0.812189	2.60418	0.00920936	0.42289		MTLN	3.2306	2.64868	0.875655	3.0248	0.00248796	0.0975197		SCN9A	15.3592	1.69119	0.716678	2.35976	0.0182866	0.999979
FNDC5	2.14651	1.62004	0.59296	2.73212	0.00629289	0.193039		AC012100.3	1.80802	1.99224	0.764888	2.60462	0.00919769	0.42289		ASCL4	2.39354	3.15426	1.04198	3.02718	0.00246849	0.0975197		RNF150	15.4771	1.33854	0.648759	2.06323	0.0390906	0.999979
AC002398.1	3.73664	1.4742	0.540027	2.72986	0.00633604	0.19379		AC092329.4	2.3453	-1.81663	0.698197	-2.60189	0.00927107	0.42289		CCT6P1	2.75882	2.25015	0.741483	3.03467	0.00240802	0.0975197		LGALS9B	4.84817	1.77382	0.776046	2.28571	0.0222712	0.999979
EN1	10.6377	-1.39238	0.510492	-2.72753	0.00638099	0.194052		AL133482.1	1.16657	-2.40585	0.920984	-2.61226	0.00899461	0.42289		EEF1DP7	5.11049	1.62833	0.537811	3.02769	0.00246429	0.0975197		VSTM2A	1.44404	3.08169	1.53064	2.01334	0.0440792	0.999979
AC011939.2	3.07635	1.18852	0.436142	2.72509	0.00642849	0.194818		ADAMTSL5	2.68933	1.58198	0.609946	2.59364	0.00949659	0.424589		AJ003147.3	1.65221	2.50579	0.828158	3.02573	0.0024803	0.0975197		SDR9C7	9.11197	-1.41372	0.586599	-2.41003	0.0159512	0.999979
ZNF815P	1.85585	-1.7952	0.659129	-2.7236	0.00645754	0.195278		METTL11B	1.7011	-1.89534	0.730669	-2.59398	0.00948731	0.424589		TRG-AS1	15.7008	1.24552	0.411473	3.02698	0.00247013	0.0975197		KRT75	264.15	-1.73638	0.740337	-2.34538	0.0190075	0.999979
AL451165.2	3.87059	1.10512	0.40581	2.72325	0.00646436	0.195278		SSTR5-AS1	2.27676	2.7388	1.05662	2.59203	0.00954125	0.425715		AP000944.5	3.40572	2.27877	0.753256	3.02523	0.00248445	0.0975197		DNAJC18	11.2984	1.12367	0.549219	2.04595	0.0407614	0.999979
FCRL1	3.98194	1.64177	0.603504	2.7204	0.00652023	0.196023		SKAP1	16.9032	1.15155	0.444684	2.58959	0.00960909	0.427869		ABCA7	23.6618	1.22933	0.407017	3.02034	0.00252489	0.0981988		SOX7	21.6671	-1.02726	0.449016	-2.28779	0.0221495	0.999979
KLK7	150.656	-1.01361	0.372872	-2.7184	0.00655994	0.19659		RNU6-1204P	1.27448	2.31266	0.89455	2.58527	0.0097302	0.429236		CD40LG	3.34737	2.03221	0.673835	3.01589	0.00256224	0.0981988		DSEL	7.14213	-1.68254	0.653326	-2.57534	0.0100141	0.999979
MTRNR2L8	564.284	1.08197	0.397987	2.71861	0.00655574	0.19659		SH3BP5-AS1	9.7332	1.20859	0.467541	2.585	0.00973796	0.429236		AL645568.2	3.70582	1.74868	0.579373	3.01822	0.0025426	0.0981988		RXFP1	1.69678	2.60622	1.12103	2.32484	0.0200806	0.999979
PDZRN4	3.35373	1.38709	0.510952	2.71472	0.00663323	0.197218		ANP32BP1	1.25928	2.09274	0.809482	2.58529	0.0097298	0.429236		SILC1	1.87333	2.34569	0.77816	3.0144	0.00257488	0.0981988		GATM	24.5535	-1.27526	0.596954	-2.13628	0.0326562	0.999979
CFAP47	2.74508	-1.53598	0.566897	-2.70946	0.00673932	0.198995		AC241952.2	2.07376	2.28714	0.884761	2.58504	0.00973689	0.429236		AC069549.1	4.36138	-1.50503	0.498909	-3.01665	0.00255587	0.0981988		LGALS9C	1.05629	3.01715	1.37818	2.18922	0.0285807	0.999979
ARVCF	1.89085	-1.94008	0.717126	-2.70536	0.00682304	0.199424		SLC7A8	54.1198	-1.02776	0.397978	-2.58245	0.00981008	0.429308		AC108676.1	3.27299	-2.318	0.767751	-3.01921	0.00253438	0.0981988		SRGAP2C	8.74725	1.60193	0.649195	2.46757	0.0136034	0.999979
APOC1	21.3073	1.14122	0.422264	2.70262	0.00687959	0.199424		SYPL2	2.32108	2.82421	1.09317	2.5835	0.00978043	0.429308		TXNRD3	10.4152	-1.28774	0.427471	-3.01246	0.00259143	0.0984207		FRMD3	4.97408	1.42426	0.639014	2.22884	0.0258244	0.999979
PHYHIP	2.28994	1.94323	0.718935	2.70293	0.00687311	0.199424		AC092567.3	1.82183	1.55952	0.603992	2.58202	0.0098223	0.429308		BX890604.2	12.1093	1.15883	0.384625	3.01288	0.00258781	0.0984207		TPSAB1	11.4437	1.56759	0.712982	2.19863	0.0279039	0.999979
KRT4	3019.88	1.32238	0.489429	2.70189	0.00689475	0.199424		LINC00900	1.80696	1.61574	0.626289	2.57986	0.00988409	0.429614		HMSD	2.90767	2.7884	0.925961	3.01135	0.00260085	0.0985744		IL16	8.55509	1.70179	0.774453	2.19741	0.027991	0.999979
PIFO	2.62969	1.44194	0.533784	2.70135	0.00690578	0.199424		LINC00621	3.04367	2.42245	0.938855	2.58022	0.00987373	0.429614		NEXN	90.7241	1.10923	0.368898	3.00687	0.00263957	0.0988263		RSPH9	2.02941	-2.21533	1.02204	-2.16756	0.0301919	0.999979
RNU6-460P	1.53083	-2.72612	1.00963	-2.70013	0.00693122	0.199424		AP001267.5	3.68833	1.3889	0.538745	2.57804	0.00993632	0.431027		KRT10	196.203	-1.75358	0.582996	-3.00787	0.00263082	0.0988263		OR10H5	1.50018	2.32493	1.01055	2.30067	0.0214105	0.999979
AC104532.2	1.7541	2.04604	0.757876	2.6997	0.00694015	0.199424		GPR39	1.3765	-1.73748	0.674656	-2.57536	0.0100136	0.432662		ARID5A	24.7635	1.14614	0.380961	3.00854	0.00262509	0.0988263		TMEM217	1.64379	-1.716	0.835075	-2.05491	0.0398879	0.999979
AC020915.3	2.9641	1.4627	0.541043	2.70348	0.00686169	0.199424		MIR7851	3.20674	1.76983	0.687156	2.57558	0.0100072	0.432662		AL139280.2	1.91801	2.95595	0.983222	3.00639	0.00264368	0.0988263		COL6A5	2.72984	-2.04858	0.912459	-2.24512	0.0247605	0.999979
CD247	12.7831	1.14436	0.424023	2.69883	0.00695844	0.199645		SOBP	12.5629	1.19298	0.464375	2.569	0.0101993	0.434671		ZBTB47	3.46247	2.68078	0.892208	3.00465	0.00265884	0.0991337		KRT2	5.83001	1.82223	0.898587	2.02788	0.0425725	0.999979
PKDCC	4.1424	1.85709	0.688874	2.69583	0.00702129	0.200532		CA3	3.42997	3.25315	1.26617	2.56928	0.010191	0.434671		XIRP2	97.637	4.38996	1.46167	3.00339	0.00266994	0.0993361		NADSYN1	51.7236	1.11169	0.421046	2.64031	0.00828292	0.999979
SKAP1-AS1	4.57248	1.19002	0.441427	2.69584	0.00702107	0.200532		PARP15	13.05	1.12524	0.437573	2.57155	0.0101245	0.434671		KLF3-AS1	17.3288	1.42789	0.475519	3.0028	0.0026751	0.0993361		AP002387.1	1.82358	3.01581	0.998195	3.02126	0.00251727	0.999979
SLC4A10	1.42714	1.74993	0.649666	2.69359	0.00706869	0.200766		ADIRF-AS1	15.6527	-1.09194	0.424892	-2.56991	0.0101724	0.434671		MYB	19.8347	1.58782	0.529077	3.00111	0.00269001	0.099435		ADAMTS20	2.17109	2.0682	1.03707	1.99427	0.0461223	0.999979
GLIS1	4.4936	-1.45193	0.539062	-2.69343	0.00707206	0.200766		AL031731.1	1.20619	2.71949	1.05778	2.57094	0.0101422	0.434671		PSORS1C1	6.3865	-1.84228	0.613958	-3.00065	0.00269403	0.099435		CSPG4	32.0572	1.52201	0.712097	2.13737	0.0325682	0.999979
STRIT1	2.99181	2.98031	1.1065	2.69346	0.00707153	0.200766		LY86	5.28995	1.35224	0.526633	2.5677	0.0102375	0.434775		TSC22D4	16.021	1.01515	0.338564	2.99841	0.00271394	0.0997686		RCE1	12.8754	-1.0704	0.542589	-1.97277	0.0485217	0.999979
ENPP4	7.4805	1.24544	0.463195	2.6888	0.00717104	0.20266		UBAP1L	4.87858	1.18902	0.463093	2.56757	0.0102415	0.434775		TREM1	11.2909	-1.51934	0.507554	-2.99345	0.00275843	0.100001		KLHL15	3.23361	2.118	0.866576	2.4441	0.0145215	0.999979
PATL2	7.84662	1.06505	0.396079	2.68898	0.00716718	0.20266		KLK10	580.036	-1.07393	0.419473	-2.56019	0.0104615	0.440034		CYP4X1	11.7733	1.57599	0.525876	2.99688	0.00272758	0.100001		GLIS1	6.62763	-1.65444	0.756843	-2.18597	0.0288175	0.999979
KRT6B	2848.87	-1.08134	0.402869	-2.68411	0.0072724	0.204194		SNX31	10.9598	1.32143	0.516295	2.55944	0.010484	0.440034		MBNL1-AS1	22.3818	1.12244	0.374879	2.99415	0.00275207	0.100001		KY	3.8353	-1.51293	0.755675	-2.00209	0.0452752	0.999979
S100A12	42.1276	-1.10304	0.411449	-2.68087	0.00734302	0.205061		MFAP5	12.1646	1.51141	0.590332	2.56027	0.010459	0.440034		SRP14P3	3.35389	1.92671	0.644631	2.98886	0.00280023	0.101117		SLCO2A1	5.08203	1.87667	0.778345	2.4111	0.0159045	0.999979
SIGLEC8	1.94063	1.71662	0.641063	2.67777	0.00741145	0.205247		LINC01505	1.69269	1.80936	0.707139	2.55871	0.0105062	0.440034		DENND3	49.1378	1.11244	0.372525	2.98621	0.00282456	0.101277		FGFBP3	5.87665	-1.71021	0.720236	-2.37451	0.0175721	0.999979
AC069228.1	1.54063	1.57864	0.589549	2.6777	0.00741288	0.205247		OR5E1P	1.1252	2.79091	1.09127	2.55748	0.0105432	0.44012		MED12L	5.74356	1.51179	0.506399	2.98537	0.0028324	0.101277		BTC	2.53021	2.00997	0.981999	2.04682	0.040676	0.999979
AC007686.4	1.82645	1.97884	0.739357	2.67644	0.00744097	0.205663		PDZRN4	3.72374	1.48444	0.580631	2.55659	0.0105702	0.440184		CA2	13.501	-1.56779	0.526222	-2.97934	0.00288867	0.101283		AC026271.1	1.29167	-2.59126	1.0022	-2.58556	0.00972215	0.999979
SULT1C2	2.10423	1.47921	0.553095	2.67442	0.00748575	0.206296		MESP1	1.1633	2.28875	0.895642	2.55543	0.0106057	0.440731		PIK3CG	25.2943	1.21409	0.407255	2.98117	0.00287151	0.101283		RTP1	1.41247	2.64775	0.96329	2.74865	0.00598407	0.999979
AC091185.2	1.5054	1.69054	0.632065	2.67463	0.00748128	0.206296		AP005230.1	6.59249	-1.02818	0.402445	-2.55484	0.0106237	0.440731		NCF1C	9.08561	1.49743	0.502785	2.97828	0.0028987	0.101283		RFESD	2.06922	1.75689	0.85218	2.06164	0.0392423	0.999979
RGS20	6.29392	-1.2226	0.458084	-2.66894	0.00760916	0.207451		ZSWIM4	0.860277	2.71806	1.06592	2.54995	0.0107737	0.444426		ESRRG	6.64813	1.91254	0.641057	2.98342	0.00285048	0.101283		UCP3	3.07761	2.02053	0.897187	2.25207	0.0243178	0.999979
FGF19	3.55247	-2.51499	0.941683	-2.67074	0.00756851	0.207451		FCAMR	1.22121	2.72198	1.06722	2.55053	0.010756	0.444426		AL135905.2	2.99303	-1.81012	0.607707	-2.97861	0.00289563	0.101283		SUGCT	2.23493	-1.4038	0.713852	-1.96652	0.0492388	0.999979
NLRP7	3.15061	-1.86164	0.697344	-2.66962	0.0075938	0.207451		MYLPF	9.91471	2.26029	0.887795	2.54595	0.010898	0.447861		PRR9	24.6542	-3.21393	1.07994	-2.97604	0.00291997	0.101639		ZNF613	3.12413	1.22162	0.616704	1.98088	0.0476045	0.999979
HSPB8	8.75391	1.17738	0.441399	2.66739	0.00764424	0.207628		GPR132	2.07661	1.54321	0.606305	2.54527	0.0109194	0.447901		TNFRSF11A	6.67596	1.37275	0.461734	2.97303	0.00294874	0.102253		UFSP1	2.05452	2.2436	0.885098	2.53486	0.0112494	0.999979
RBBP4P1	3.06038	1.65473	0.621085	2.66425	0.00771606	0.208677		CHRDL1	9.24731	1.62773	0.642564	2.53318	0.0113032	0.450745		LINC01206	15.4199	1.48037	0.497872	2.9734	0.00294518	0.102253		LRRTM4	1.88307	2.00496	0.840318	2.38595	0.0170349	0.999979
IL36RN	52.0363	-1.05914	0.398065	-2.66072	0.00779734	0.209075		HAMP	1.14933	2.06822	0.815866	2.535	0.0112449	0.450745		FHL1	28.3744	1.43268	0.484029	2.9599	0.00307739	0.103149		OR4K17	1.56332	3.2687	1.42711	2.29043	0.0219962	0.999979
MYL3	3.36959	2.55954	0.961951	2.66078	0.00779597	0.209075		CGA	1.61284	2.12904	0.839496	2.53609	0.0112097	0.450745		CCDC80	274.944	1.07424	0.362938	2.95985	0.00307786	0.103149		MAP3K19	1.70308	2.09641	1.05822	1.98108	0.0475824	0.999979
OR51E1	1.46886	1.24548	0.467718	2.6629	0.00774709	0.209075		LYSMD2	7.26432	1.1955	0.472024	2.53272	0.0113182	0.450745		ABCA2	5.59578	1.20472	0.406435	2.96411	0.0030356	0.103149		RNF152	80.0467	-1.13028	0.42058	-2.68742	0.00720056	0.999979
SH3BP5-AS1	9.05493	1.06644	0.40095	2.65979	0.00781884	0.209354		TMSB4Y	2.20742	2.00317	0.789383	2.53765	0.01116	0.450745		KCNJ5	2.65762	2.16287	0.730117	2.96236	0.00305289	0.103149		NAP1L4P1	4.81631	-1.95149	0.704414	-2.77038	0.00559915	0.999979
C2orf15	2.6569	1.27729	0.481447	2.65302	0.00797745	0.212394		SNX22	15.9563	1.27404	0.502101	2.53741	0.0111676	0.450745		LRRIQ1	10.5695	1.67172	0.564476	2.96155	0.00306099	0.103149		TRIM72	2.23818	-2.04855	0.933359	-2.19481	0.0281771	0.999979
FCRLA	5.96808	1.52303	0.574354	2.65172	0.00800819	0.212912		FCRL1	4.48826	1.67692	0.661291	2.53583	0.0112182	0.450745		OTOGL	3.27613	2.42536	0.819676	2.95893	0.00308712	0.103149		RPL13AP3	1.78716	1.70461	0.855699	1.99207	0.0463632	0.999979
S100A7	425.744	-1.18779	0.448091	-2.65077	0.00803081	0.213212		FBXW10	2.42064	-1.99832	0.788883	-2.5331	0.0113058	0.450745		RHEBL1	5.19823	1.90559	0.643911	2.9594	0.00308242	0.103149		ST8SIA3	6.88344	2.28051	0.78046	2.922	0.00347788	0.999979
AL031733.2	7.19206	1.42161	0.536769	2.64845	0.00808613	0.213778		TCIM	15.0012	1.14571	0.452237	2.53344	0.011295	0.450745		TBC1D10C	19.8457	1.30377	0.43951	2.96643	0.00301282	0.103149		SRRM3	18.5835	1.15816	0.565104	2.04946	0.0404172	0.999979
LINC01121	1.64563	1.78984	0.67623	2.6468	0.0081258	0.214526		PURPL	3.41099	-1.8075	0.713662	-2.53271	0.0113186	0.450745		AC005532.1	1.84324	2.57571	0.87065	2.95837	0.00309268	0.103149		AL162595.1	5.4854	1.92473	0.709441	2.71302	0.00666729	0.999979
ICOS	3.54313	1.08764	0.411295	2.64443	0.00818297	0.2155		AC104109.4	1.29833	1.98263	0.781096	2.53827	0.0111402	0.450745		LY9	8.76565	1.57338	0.532113	2.95685	0.00310802	0.103264		ZNRF3-AS1	1.55071	3.08267	1.56561	1.96898	0.0489552	0.999979
CNEP1R1	2.84976	1.44448	0.547185	2.63983	0.00829482	0.216862		AC112770.1	2.84096	-1.60926	0.634656	-2.53564	0.0112242	0.450745		RBP5	12.4614	1.31033	0.443231	2.95632	0.00311336	0.103264		WDR6	2.57314	3.50529	1.20718	2.90371	0.00368769	0.999979
SOBP	11.7385	1.02464	0.388239	2.6392	0.0083101	0.21696		VSIG8	34.1291	-1.82233	0.720196	-2.53033	0.0113955	0.451341		AC119403.1	2.95928	2.265	0.76629	2.9558	0.00311863	0.103264		DTX3	4.64706	1.99994	0.874376	2.28728	0.0221794	0.999979
CYP4F11	9.75485	-1.36621	0.518147	-2.63672	0.00837113	0.217649		AC104964.3	1.48186	1.88808	0.74614	2.53046	0.0113913	0.451341		TVP23C	6.47763	1.61107	0.545706	2.95226	0.0031546	0.103892		ZNF713	5.23361	1.59453	0.750541	2.12451	0.0336275	0.999979
CATSPERG	2.1405	1.42117	0.540926	2.62729	0.00860683	0.221335		IGF1	5.2235	1.58785	0.628815	2.52514	0.0115652	0.453066		AP000648.3	2.65227	3.42676	1.16115	2.95117	0.00316576	0.104073		AURKB	81.1773	1.15286	0.530266	2.17411	0.0296968	0.999979
SERPINI2	1.61219	1.63936	0.624798	2.62382	0.00869504	0.221501		GRB14	2.87125	1.7525	0.694558	2.52319	0.0116297	0.453066		GBP4	66.9331	1.01926	0.345646	2.94886	0.00318944	0.104477		HES7	1.87494	3.04094	1.43828	2.11428	0.0344912	0.999979
TDRD10	4.43066	1.48273	0.564659	2.62588	0.0086425	0.221501		WDR24	3.14569	1.34403	0.532773	2.5227	0.0116456	0.453066		BRDT	2.56716	3.29505	1.1177	2.94806	0.00319776	0.104563		GATA2	13.229	1.01722	0.502499	2.02432	0.0429372	0.999979
LONRF2	5.28756	1.00297	0.382002	2.62556	0.00865067	0.221501		B3GNTL1	2.75884	1.57463	0.624096	2.52306	0.0116339	0.453066		NR1H3	17.7418	1.13687	0.385758	2.94711	0.00320759	0.10461		MKRN3	1.59894	2.11449	1.06884	1.9783	0.0478945	0.999979
PRSS36	7.56412	1.01612	0.387362	2.62318	0.00871128	0.221501		LINC02785	1.15761	2.09646	0.830612	2.52399	0.0116031	0.453066		TXNDC16	12.1358	-1.02048	0.346883	-2.94187	0.00326241	0.10461		SLC17A8	1.31138	-3.00967	1.2503	-2.40717	0.0160768	0.999979
SENP8	3.0767	-1.18145	0.451044	-2.61937	0.0088093	0.222893		AC002310.1	5.33519	1.1585	0.458652	2.52589	0.0115407	0.453066		KLF2	26.3599	1.07251	0.364226	2.94462	0.0032335	0.10461		DNHD1	13.3012	-1.37819	0.550513	-2.50346	0.0122984	0.999979
AC119403.1	2.58845	1.42632	0.545223	2.61602	0.00889607	0.224486		RN7SL825P	1.70462	-2.99757	1.18825	-2.52268	0.0116463	0.453066		RNF165	29.8417	1.27793	0.434525	2.94097	0.00327184	0.10461		PCED1B	5.8874	1.2964	0.493202	2.62854	0.0085753	0.999979
C1QTNF3	6.09646	1.04182	0.398758	2.61267	0.00898368	0.226091		CD22	20.7816	1.42227	0.564633	2.51892	0.0117714	0.454425		CCDC28B	6.66171	1.64285	0.557712	2.94569	0.00322237	0.10461		CDH5	6.49658	1.16991	0.535269	2.18565	0.028841	0.999979
KMO	3.1342	1.01473	0.389221	2.60708	0.00913176	0.227771		AC116424.1	2.58324	1.85971	0.738423	2.51849	0.0117858	0.454425		GIMAP7	33.494	1.07525	0.36539	2.94275	0.0032531	0.10461		ZNF816	1.56681	2.61226	1.27198	2.0537	0.0400048	0.999979
CKMT2	2.17647	1.8069	0.693331	2.60611	0.00915768	0.227771		AL133384.2	2.87214	1.8631	0.739737	2.5186	0.0117823	0.454425		AL645728.1	4.67203	1.78408	0.605813	2.94494	0.00323021	0.10461		C9orf139	6.2244	1.84247	0.670425	2.74821	0.00599207	0.999979
PRH2	2.64466	1.50697	0.578112	2.6067	0.00914182	0.227771		RPL23AP32	4.90401	-1.21404	0.48264	-2.51542	0.0118892	0.456024		SLC39A12-AS1	1.69979	2.87906	0.978995	2.94083	0.00327333	0.10461		SSTR2	10.7943	1.82038	0.689088	2.64173	0.00824843	0.999979
ANKRD1	13.5534	1.75118	0.671427	2.60814	0.00910345	0.227771		TSC22D1-AS1	2.47947	-1.54485	0.614092	-2.51566	0.011881	0.456024		PCED1B-AS1	20.9642	1.25878	0.428343	2.93872	0.00329569	0.105013		MAP3K15	3.37794	1.68943	0.787761	2.1446	0.0319851	0.999979
AGBL5-IT1	4.74823	1.21336	0.465565	2.60621	0.00915515	0.227771		AC233723.2	2.15371	1.95976	0.779366	2.51455	0.0119183	0.456341		AL133166.1	3.54659	-2.08477	0.709711	-2.93749	0.00330884	0.105013		CAPS2	10.985	1.1197	0.462825	2.41927	0.0155517	0.999979
ADGRD2	4.74088	-1.66842	0.640796	-2.60366	0.00922335	0.228707		NRCAM	14.3901	-1.05976	0.422077	-2.51083	0.0120447	0.459588		AC005670.3	15.7312	1.10486	0.376082	2.93783	0.00330517	0.105013		LSMEM1	2.55044	-1.58925	0.768452	-2.06812	0.0386284	0.999979
AC080132.1	1.49866	1.51936	0.58363	2.6033	0.00923322	0.228707		PYGM	4.40282	1.82163	0.726417	2.5077	0.0121521	0.459657		AC093535.2	15.1136	1.09098	0.371334	2.938	0.00330332	0.105013		CHRM2	5.85377	1.77013	0.87103	2.03223	0.0421306	0.999979
TNNC1	7.58321	2.79514	1.07435	2.60171	0.00927596	0.229164		SYT14	8.5011	-1.30258	0.51973	-2.50627	0.0122014	0.459929		GSDMC	39.3903	-1.13924	0.388001	-2.93616	0.00332298	0.105098		MUC16	8.51224	1.75458	0.715219	2.4532	0.0141591	0.999979
AL392172.2	1.944	1.89327	0.728034	2.60052	0.00930815	0.229358		PRR12	5.51713	-1.77417	0.708578	-2.50385	0.012285	0.462077		IL20	1.91968	-2.20482	0.751493	-2.93392	0.00334709	0.105497		TMEM45A	196.865	-1.05926	0.439178	-2.41191	0.0158691	0.999979
PKN2-AS1	1.81664	1.32665	0.511137	2.59549	0.00944549	0.230825		PTPRQ	9.45976	1.62719	0.650714	2.50063	0.0123974	0.462077		CASP14	8.41741	-3.43014	1.17064	-2.93015	0.00338799	0.105975		RPL24P4	1.35242	-2.27017	1.01481	-2.23703	0.0252846	0.999979
AC015920.1	3.79997	1.56104	0.601772	2.59407	0.00948461	0.230988		TPGS1	3.10396	1.59247	0.637771	2.49692	0.0125276	0.462077		B9D2	23.2589	1.18194	0.403406	2.9299	0.00339072	0.105975		TCHHL1	0.974514	-2.2613	1.14782	-1.97009	0.0488277	0.999979
TCL1A	6.22589	1.50533	0.581817	2.58729	0.00967332	0.231132		AL390838.1	1.71244	2.39761	0.959518	2.49877	0.0124625	0.462077		CDKN2B-AS1	17.1777	1.20958	0.412714	2.93079	0.00338103	0.105975		AIFM3	1.55191	2.76101	1.07981	2.55694	0.0105597	0.999979
MEI1	24.0709	1.13005	0.436986	2.586	0.00970975	0.231132		CATSPERG	2.34902	1.6777	0.673129	2.49239	0.0126888	0.462655		AC016705.2	3.23541	3.07245	1.04818	2.93123	0.0033762	0.105975		SMTN	61.9742	-1.01645	0.437925	-2.32107	0.0202831	0.999979
FAM219B	7.73526	1.28531	0.496087	2.59089	0.00957284	0.231132		TAGLN	3.08641	2.25601	0.905768	2.49072	0.0127486	0.462655		AL451165.2	4.30801	1.57157	0.536397	2.92986	0.00339116	0.105975		KCNJ12	6.33092	-1.72832	0.747821	-2.31114	0.0208251	0.999979
AC012063.1	2.90873	-1.15986	0.448751	-2.58464	0.00974799	0.231132		ZNF135	2.53007	1.76031	0.708224	2.48552	0.0129362	0.462655		NREP	24.7355	-1.12456	0.384547	-2.92439	0.00345138	0.107491		PLA2G6	4.33647	1.50686	0.765506	1.96845	0.0490163	0.999979
TEX21P	2.27967	1.76089	0.681171	2.58509	0.00973525	0.231132		PENK	3.11442	-1.76298	0.707041	-2.49346	0.0126504	0.462655		SPRED3	9.94762	-1.7322	0.59307	-2.92073	0.00349212	0.108392		BPIFC	10.2788	-2.32223	1.07926	-2.15167	0.031423	0.999979
AF131215.4	12.4828	1.06741	0.412798	2.58579	0.0097155	0.231132		SLIT3	30.1415	1.00449	0.404449	2.4836	0.0130063	0.462655		TXNDC9	15.1977	-1.00385	0.344115	-2.91718	0.00353208	0.109078		SOCS3	8.17835	1.75213	0.744621	2.35305	0.0186203	0.999979
AC129507.1	1.60921	1.63648	0.632763	2.58625	0.00970263	0.231132		LINC02397	7.34102	1.6142	0.648667	2.48849	0.0128288	0.462655		RNU6-603P	3.77674	1.71787	0.588777	2.91769	0.00352634	0.109078		TMEM121	4.05524	2.38904	0.906257	2.63616	0.00838502	0.999979
EPOP	6.35228	-1.01402	0.391899	-2.58745	0.00966887	0.231132		SILC1	1.77128	1.72401	0.694117	2.48375	0.0130007	0.462655		SLCO2B1	6.17611	1.81404	0.622016	2.91639	0.00354111	0.109173		SEMA4B	68.6231	-1.07581	0.468646	-2.29556	0.021701	0.999979
AF064858.1	2.43825	-1.12631	0.43612	-2.58256	0.00980693	0.231946		LILRA4	6.56311	1.70724	0.687627	2.4828	0.0130355	0.462655		CD84	41.9268	1.03398	0.354671	2.91533	0.00355315	0.109361		SGCZ	3.12127	2.73322	1.03104	2.65093	0.00802698	0.999979
RNU6-1231P	3.13026	1.22084	0.473205	2.57994	0.00988173	0.233422		MAL2-AS1	1.89827	1.68518	0.677424	2.48763	0.0128599	0.462655		HILPDA	51.6749	-1.2442	0.427086	-2.91323	0.00357711	0.109547		GALNT17	6.05439	1.99103	0.832984	2.39024	0.0168376	0.999979
CGA	1.43383	1.79548	0.696512	2.57781	0.00994286	0.234204		ACTN2	10.5274	2.28622	0.922224	2.47903	0.0131739	0.464542		LSS	22.377	-1.00629	0.345389	-2.9135	0.00357406	0.109547		IFNLR1	6.29865	-1.42177	0.52379	-2.7144	0.00663963	0.999979
AP003086.2	4.12302	1.33815	0.519192	2.57738	0.0099553	0.234204		MYBPC2	20.8765	2.60737	1.05439	2.47286	0.0134035	0.464542		LINC00426	6.5428	1.69225	0.580727	2.91401	0.00356815	0.109547		LINC00839	11.549	1.67799	0.760892	2.20529	0.0274337	0.999979
NBPF10	6.63838	1.02017	0.395959	2.57645	0.00998214	0.234326		ADAMTS16	2.09827	2.33523	0.944599	2.47219	0.0134286	0.464542		IL12RB1	8.78805	1.14143	0.392486	2.9082	0.00363513	0.109676		ZNF284	6.13591	1.39291	0.513396	2.71312	0.0066652	0.999979
KLKB1	1.45043	1.79606	0.698541	2.57116	0.010136	0.235326		UBASH3A	4.94786	1.37653	0.555924	2.47611	0.0132823	0.464542		ENPP5	4.55712	2.08947	0.718241	2.90915	0.00362413	0.109676		KRT10	235.371	-1.58295	0.584051	-2.7103	0.00672226	0.999979
MFAP5	11.0986	1.29214	0.503178	2.56796	0.0102298	0.236312		TMEM130	1.51967	2.01152	0.81337	2.47306	0.0133961	0.464542		MGAT4C	4.08657	1.50289	0.516441	2.91009	0.00361321	0.109676		MYT1L	1.76197	1.97004	0.95134	2.0708	0.0383774	0.999979
DSG4	4.94603	-1.39241	0.542363	-2.56731	0.010249	0.236468		F5	4.67889	1.07975	0.435932	2.47688	0.0132536	0.464542		AC107208.1	2.84378	3.36141	1.15582	2.90824	0.00363468	0.109676		CARMIL3	1.4104	2.54742	0.965708	2.63788	0.00834264	0.999979
AC010168.1	3.89672	-1.41806	0.554413	-2.55777	0.0105345	0.241576		TRGV1	2.63974	1.68901	0.682439	2.47497	0.0133248	0.464542		GAU1	2.53519	3.18188	1.09376	2.90913	0.0036244	0.109676		KRT16	6469.14	-1.29163	0.492186	-2.62428	0.00868323	0.999979
C2CD4C	2.2188	1.59391	0.62327	2.55734	0.0105477	0.241585		AC068647.1	4.81503	-2.05033	0.829282	-2.47241	0.0134204	0.464542		AL022098.1	9.64123	1.51881	0.522105	2.909	0.00362585	0.109676		PDZD7	1.67035	-3.60824	1.28674	-2.80417	0.00504461	0.999979
CA2	12.928	-1.02355	0.400348	-2.55666	0.0105683	0.241763		CSPG4P12	1.43811	2.12955	0.860853	2.47377	0.0133695	0.464542		ABCB4	7.23524	1.55675	0.535737	2.9058	0.00366313	0.10999		LINC01551	2.92393	2.04264	0.904587	2.25808	0.0239404	0.999979
LINC00930	2.51214	1.62081	0.634562	2.55423	0.0106424	0.242575		NBPF10	7.14371	1.137	0.458778	2.47833	0.0132	0.464542		B3GAT1	1.95389	2.3786	0.818593	2.90572	0.00366406	0.10999		EFCAB6	3.29445	1.30237	0.645162	2.01867	0.0435216	0.999979
RORC	2.83031	1.37543	0.538796	2.55278	0.0106866	0.242995		AC016995.1	3.27104	2.06742	0.835423	2.47469	0.0133351	0.464542		SLC39A8	13.9984	-1.24426	0.428349	-2.90478	0.00367508	0.10999		LCE2C	3.67327	-2.11494	0.931661	-2.27008	0.0232028	0.999979
PTGIS	12.396	1.0674	0.418816	2.54861	0.0108152	0.243119		FMO3	15.2637	1.23674	0.500966	2.46872	0.0135596	0.464585		KRT19	406.566	1.35147	0.465345	2.90424	0.00368152	0.10999		ZNF286A	7.96933	-1.1223	0.514675	-2.18059	0.0292136	0.999979
AC093732.1	4.35333	1.2993	0.51053	2.54501	0.0109276	0.243119		TBX15	5.73853	1.17379	0.475709	2.46744	0.0136082	0.464585		MIRLET7BHG	22.9404	-1.05837	0.364378	-2.90461	0.00367716	0.10999		ZKSCAN4	10.9387	1.00164	0.447206	2.23977	0.0251059	0.999979
AC079848.1	1.6206	-1.69607	0.666449	-2.54493	0.01093	0.243119		CARMIL2	1.84815	2.359	0.955377	2.46918	0.0135421	0.464585		HS3ST4	9.74343	3.48278	1.20061	2.90083	0.00372177	0.111012		TMEM220	8.12012	1.07033	0.44581	2.40087	0.016356	0.999979
MAL2-AS1	1.71234	1.38604	0.544189	2.54698	0.0108658	0.243119		FNDC5	2.4043	1.78404	0.722884	2.46795	0.0135888	0.464585		TRGV1	2.78072	2.22036	0.765667	2.8999	0.00373277	0.111159		EYS	4.09028	1.86774	0.649309	2.8765	0.0040211	0.999979
AC084824.6	5.40813	1.33486	0.524552	2.54477	0.010935	0.243119		SLC17A8	1.05725	2.10225	0.851493	2.4689	0.013553	0.464585		RSPO3	4.18424	1.99163	0.687464	2.89707	0.00376668	0.111346		SRP72P2	1.04938	-2.05438	0.996486	-2.06162	0.0392436	0.999979
AC023090.2	5.76932	1.09415	0.429973	2.5447	0.0109371	0.243119		AC244093.3	1.74264	1.57101	0.636784	2.4671	0.0136211	0.464585		SLAMF8	5.32274	2.57744	0.890053	2.89583	0.00378154	0.111346		HBA2	124.13	1.75766	0.840231	2.09188	0.0364492	0.999979
AC004921.2	1.63815	-2.10201	0.824622	-2.54906	0.0108014	0.243119		AC007278.2	2.16292	2.02542	0.82173	2.46482	0.0137082	0.466099		AC124283.5	2.52322	2.55395	0.881463	2.8974	0.00376274	0.111346		PAQR9	2.05456	2.0363	0.936521	2.17432	0.0296812	0.999979
PLEKHD1	3.00675	-1.5214	0.598127	-2.5436	0.0109716	0.243311		AC009434.1	0.894424	2.46505	0.999968	2.46513	0.0136965	0.466099		PTGES2	104.726	-1.01315	0.350174	-2.89326	0.0038126	0.111577		CLN3	4.90294	1.41801	0.620416	2.28558	0.0222789	0.999979
HS3ST2	3.79983	1.51702	0.597519	2.53886	0.0111214	0.245		C2CD4C	2.47561	1.84044	0.747587	2.46184	0.0138228	0.46835		AC058823.1	4.83752	1.64723	0.569322	2.89332	0.00381197	0.111577		NKAPL	1.35094	2.28471	0.97893	2.33388	0.0196019	0.999979
AC002451.1	2.50046	1.55286	0.611828	2.53807	0.0111466	0.245		TRABD2A	18.6035	1.21611	0.494869	2.45745	0.0139929	0.470656		FPGT-TNNI3K	3.32484	1.6162	0.558625	2.89317	0.00381371	0.111577		ZNF573	13.4886	1.41239	0.546929	2.5824	0.00981148	0.999979
CWH43	7.04657	-1.21355	0.478608	-2.53559	0.0112258	0.245027		LINC00410	2.02436	-2.21321	0.900481	-2.45781	0.0139786	0.470656		AK7	2.93267	1.98711	0.687491	2.89039	0.00384769	0.112035		ZNF527	5.97645	1.4002	0.544026	2.57377	0.0100598	0.999979
MYL2	27.1557	3.09149	1.21962	2.5348	0.0112512	0.245027		SLAMF1	6.71946	1.16563	0.474793	2.45503	0.0140873	0.472776		DYNC2H1	56.9041	-1.00656	0.348231	-2.8905	0.00384624	0.112035		RRP7A	19.0712	1.11188	0.433139	2.56703	0.0102573	0.999979
IL1A	17.1026	-1.08849	0.43011	-2.53073	0.0113825	0.245027		SCN7A	2.66635	1.48217	0.60424	2.45295	0.0141692	0.473671		ARL16	4.44683	1.40948	0.487494	2.89128	0.00383677	0.112035		TOGARAM2	3.38492	1.43837	0.687038	2.09357	0.0362979	0.999979
ZNF208	2.53777	1.12064	0.441829	2.53637	0.0112009	0.245027		DNAH8	5.11682	1.42458	0.581223	2.451	0.0142458	0.47396		SERPINF1	56.3811	1.13647	0.393415	2.88873	0.00386804	0.11244		NCR1	1.58908	2.0992	0.974819	2.15343	0.031285	0.999979
RPS26P13	1.80402	2.55107	1.00729	2.53261	0.0113217	0.245027		EGLN1	2.91593	1.37956	0.563842	2.44672	0.0144163	0.47396		AL031663.3	1.78313	2.60171	0.900791	2.88825	0.00387386	0.11244		SYCP2	48.9034	1.35159	0.565572	2.38977	0.0168588	0.999979
SSTR5-AS1	1.99597	2.20697	0.870823	2.53434	0.0112658	0.245027		ANKRD1	15.2415	1.9593	0.800255	2.44834	0.0143514	0.47396		GALNT6	70.4826	-1.06501	0.368969	-2.88644	0.00389629	0.112744		PLEKHG4	1.67293	-2.57794	1.03709	-2.48575	0.012928	0.999979
AGAP7P	1.59941	2.28349	0.900431	2.536	0.0112127	0.245027		KLHL35	10.6559	1.40038	0.572244	2.44717	0.0143982	0.47396		CASP17P	26.0247	1.16102	0.402444	2.88492	0.00391508	0.112744		ESRRG	4.99634	1.73436	0.76171	2.27693	0.0227904	0.999979
LINC02254	2.98261	1.61141	0.637356	2.52828	0.0114622	0.245553		KIF5C	3.72725	1.40471	0.573716	2.44844	0.0143476	0.47396		AL512306.2	2.29642	2.03073	0.703787	2.88543	0.00390883	0.112744		SPTSSB	2.85752	-2.02569	0.903041	-2.24318	0.024885	0.999979
C10orf71	1.83432	2.72685	1.08043	2.52385	0.0116078	0.246961		AC004925.1	1.05983	-2.95122	1.20388	-2.45142	0.0142294	0.47396		GAD1	2.15646	2.41953	0.840499	2.87868	0.00399341	0.113306		MME	22.114	-1.14822	0.453158	-2.53381	0.0112831	0.999979
LGI1	1.92327	1.70176	0.674734	2.52213	0.0116648	0.247197		AL117344.2	2.08405	1.58773	0.648344	2.4489	0.0143292	0.47396		ASXL3	4.87089	1.53813	0.534284	2.87885	0.00399125	0.113306		XRCC2	30.0979	1.29049	0.4773	2.70373	0.0068567	0.999979
IDO2	2.17781	1.48472	0.588585	2.52252	0.0116518	0.247197		HDDC3	4.09768	-1.42446	0.582605	-2.44499	0.0144857	0.474813		ZNF773	9.13811	1.44498	0.501954	2.8787	0.00399318	0.113306		LINC00173	30.355	1.22431	0.446556	2.74167	0.00611283	0.999979
MT1L	1.78748	-1.67728	0.665199	-2.52147	0.0116866	0.247197		PRH2	2.90705	1.71805	0.705433	2.43545	0.0148734	0.475866		SPATA13	15.1681	1.13835	0.395093	2.88121	0.00396151	0.113306		HLA-DQA1	43.6166	1.07641	0.456591	2.35748	0.0183993	0.999979
CSRP3	12.7258	2.38871	0.948356	2.51879	0.0117758	0.248015		SLC22A14	2.35627	1.90934	0.784332	2.43435	0.0149185	0.475866		RYR1	19.4008	2.07874	0.722175	2.87845	0.00399633	0.113306		LINC01560	2.10427	1.58827	0.809644	1.96168	0.0497993	0.999979
MSX2	5.60415	-1.17382	0.466269	-2.51748	0.0118198	0.248111		C1QTNF7	3.20191	1.45348	0.597149	2.43404	0.0149313	0.475866		HYPK	3.77562	2.05233	0.712665	2.8798	0.00397929	0.113306		H2AC11	2.11027	-1.651	0.799434	-2.06521	0.0389027	0.999979
RBM46	1.83926	1.47199	0.584831	2.51695	0.0118377	0.24821		RNY1P11	6.00041	1.572	0.644351	2.43967	0.0147009	0.475866		IRAK1BP1	6.96197	1.1793	0.410102	2.87563	0.0040322	0.114116		ARID5A	19.9862	1.0855	0.466136	2.32872	0.0198739	0.999979
ANXA10	3.53567	-1.52735	0.607047	-2.51604	0.0118682	0.248573		IBA57-DT	1.1299	-2.63798	1.08198	-2.43811	0.0147641	0.475866		SHANK2	12.0445	1.73621	0.603954	2.87474	0.00404358	0.114116		NPSR1-AS1	3.21699	1.71215	0.614857	2.78463	0.00535882	0.999979
ANKRD23	1.95005	1.3095	0.520967	2.51359	0.0119509	0.249473		TWIST2	11.9313	-1.13006	0.463823	-2.4364	0.0148342	0.475866		AC027644.3	2.43872	2.37175	0.825221	2.87407	0.00405214	0.114182		ZNF772	5.98319	1.46769	0.601891	2.43846	0.0147499	0.999979
AC037487.2	3.08018	-1.22747	0.488727	-2.51157	0.0120194	0.250349		AF279873.3	1.38292	2.7257	1.11967	2.43438	0.0149174	0.475866		AC023090.2	6.3867	1.571	0.547897	2.86732	0.0041396	0.115934		TPSB2	16.7872	1.667	0.748283	2.22777	0.0258957	0.999979
CRTAM	4.80302	1.29566	0.516789	2.50713	0.0121714	0.25195		AP001094.2	4.071	1.41319	0.579999	2.43654	0.0148287	0.475866		DPM2	34.3754	-1.16132	0.405743	-2.86221	0.00420694	0.117105		SLC28A3	23.7455	-1.19603	0.52858	-2.26272	0.0236527	0.999979
NPSR1-AS1	4.08864	-1.23979	0.494532	-2.50699	0.0121765	0.25195		AC093484.4	3.74938	-1.53999	0.63061	-2.44207	0.0146034	0.475866		NDN	61.1651	-1.14847	0.401133	-2.86306	0.00419569	0.117105		TXNRD3	11.7505	-1.13594	0.467705	-2.42876	0.0151504	0.999979
MIR7851	2.94682	1.40755	0.561284	2.50774	0.0121505	0.25195		LINC02538	4.88941	2.00317	0.820881	2.44027	0.0146763	0.475866		MAGIX	5.44102	1.62569	0.568567	2.85928	0.00424604	0.118014		OCLN	1.68523	-2.23229	1.11196	-2.00753	0.0446938	0.999979
TTC6	4.6428	1.19334	0.47717	2.50086	0.0123891	0.252937		AC104530.1	3.88614	1.55268	0.636154	2.44073	0.0146577	0.475866		ARHGAP25	21.445	1.02265	0.357804	2.85813	0.00426142	0.118262		ZNF335	14.7491	1.05091	0.522603	2.01092	0.0443338	0.999979
SNX22	14.963	1.08236	0.432171	2.50447	0.0122635	0.252937		AP003392.5	0.933301	1.82814	0.751411	2.43294	0.0149767	0.476616		CBX7	20.5121	1.3074	0.457661	2.8567	0.00428077	0.118267		MT1F	18.9063	-1.19678	0.449941	-2.65985	0.00781748	0.999979
TXLNB	5.71927	1.20831	0.482477	2.50439	0.0122663	0.252937		AC018797.3	10.3322	-1.06673	0.438579	-2.43223	0.015006	0.476855		SMN2	4.66229	-1.93649	0.677879	-2.85668	0.00428091	0.118267		HLA-DRB5	15.2719	2.68906	1.07091	2.51099	0.0120392	0.999979
CEP295NL	1.68939	1.83731	0.735327	2.49863	0.0124676	0.252937		SV2C	0.989861	2.05973	0.848362	2.42789	0.0151871	0.477749		GPR68	10.4239	-1.28738	0.451059	-2.85412	0.00431556	0.119045		SMOC1	6.0659	-2.12186	0.989805	-2.14371	0.0320558	0.999979
NLGN3	4.44054	1.06731	0.42767	2.49564	0.012573	0.252937		AC002044.2	7.2277	-1.15838	0.476816	-2.42941	0.0151233	0.477749		TNNC1	9.52892	3.8909	1.3641	2.85236	0.00433959	0.119348		ALPK2	13.453	1.73314	0.660851	2.62258	0.00872655	0.999979
DIO3OS	4.11225	1.28411	0.514533	2.49568	0.0125715	0.252937		LINC02680	5.83843	-1.41295	0.581442	-2.43008	0.0150955	0.477749		ZAP70	11.4129	1.31988	0.463473	2.84781	0.0044021	0.120346		C1orf68	1.56839	-2.1352	1.08789	-1.9627	0.0496812	0.999979
AC092068.2	2.21413	2.07062	0.828403	2.49953	0.0124357	0.252937		AL078600.1	0.820233	2.29977	0.947209	2.42794	0.0151847	0.477749		CCDC144B	18.3677	1.24847	0.438531	2.84695	0.00441407	0.120493		RNU6-212P	4.16906	1.50465	0.757797	1.98556	0.0470823	0.999979
CCDC168	2.92462	1.16859	0.468912	2.49213	0.012698	0.254615		AC092802.3	1.62009	1.72937	0.713022	2.42541	0.0152912	0.478958		SYNPO2L	5.87174	2.38165	0.837085	2.84517	0.00443877	0.120988		AC008121.1	5.32227	1.30751	0.637981	2.04945	0.0404181	0.999979
CRISP3	21.675	1.63492	0.657833	2.48532	0.0129436	0.256868		CA8	4.11559	-1.05369	0.43457	-2.42467	0.0153222	0.47924		IGSF10	6.17577	2.17433	0.765161	2.84166	0.00448794	0.121966		SNORD104	10.0935	-1.32832	0.646489	-2.05466	0.0399116	0.999979
WDR24	2.88887	1.14741	0.461581	2.48583	0.0129249	0.256868		LRP2	6.48634	-1.25925	0.519787	-2.42262	0.015409	0.479241		TNFRSF13C	17.6474	1.48012	0.52107	2.84054	0.0045037	0.122163		RNY1P16	2.14512	2.67968	0.920069	2.91248	0.00358575	0.999979
C7orf31	7.02107	1.00998	0.406617	2.48386	0.0129967	0.256868		ADPRHL1	3.36289	1.94687	0.803384	2.42334	0.0153787	0.479241		PAK3	17.6406	1.34853	0.475456	2.83628	0.00456426	0.122826		AC090527.1	1.35223	-3.41134	1.58267	-2.15543	0.0311279	0.999979
SNX20	4.96431	1.00337	0.40397	2.48377	0.0130001	0.256868		AC020915.3	3.29777	1.50499	0.621252	2.42251	0.0154135	0.479241		TXLNB	6.22828	1.73163	0.6104	2.83688	0.00455564	0.122826		RNU6-414P	1.27976	-3.06348	1.31723	-2.32569	0.020035	0.999979
AL442663.2	1.60349	1.80877	0.728014	2.48453	0.0129722	0.256868		GPR68	10.2999	-1.09335	0.451844	-2.41975	0.0155311	0.480278		SRP54-AS1	9.73004	1.30324	0.459514	2.83612	0.00456648	0.122826		AC023137.1	1.41712	3.41608	1.61835	2.11084	0.0347861	0.999979
AC008033.3	3.09475	1.71177	0.688412	2.48655	0.0128988	0.256868		AP003486.1	4.94409	1.06932	0.44202	2.41917	0.0155559	0.480364		AP001437.2	2.76618	2.29911	0.810793	2.83563	0.00457349	0.122835		SNORD46	5.44981	-2.17666	1.07422	-2.02628	0.0427358	0.999979
AP005212.4	4.35344	1.41985	0.571237	2.48557	0.0129342	0.256868		CTHRC1	43.6654	1.06455	0.440181	2.41843	0.0155877	0.480669		C6orf163	3.76217	1.79461	0.633323	2.83365	0.00460201	0.12342		AL590080.1	4.82135	2.69965	1.09759	2.45962	0.0139085	0.999979
MYO3A	15.3095	1.42613	0.57607	2.47562	0.0133006	0.25793		RBM20	5.08401	1.3046	0.539916	2.4163	0.0156793	0.480936		NFKB2	75.252	1.12471	0.397096	2.83234	0.00462084	0.123534		RNY4P7	3.7219	-1.81112	0.820596	-2.20708	0.0273087	0.999979
PRUNE2	7.55022	1.01331	0.409231	2.47612	0.0132818	0.25793		EFNB1	54.8373	-1.06268	0.440198	-2.4141	0.0157739	0.482329		ULBP2	9.3522	-1.62433	0.573599	-2.83182	0.00462841	0.123534		SNORA23	1.49711	-3.38896	1.68282	-2.01387	0.0440237	0.999979
HMSD	2.60533	1.73513	0.699926	2.47902	0.0131742	0.25793		AC025946.1	1.0336	2.67698	1.10932	2.41317	0.0158143	0.48233		AP005900.2	2.19502	2.15669	0.762218	2.82949	0.00466227	0.123591		RN7SKP292	4.1774	2.33786	0.86133	2.71425	0.00664259	0.999979
ADAMTS9-AS1	4.40688	1.04875	0.424075	2.47302	0.0133975	0.25793		RPL5P4	4.62123	-1.25581	0.520559	-2.41242	0.0158469	0.48233		AC007749.2	1.81995	2.32536	0.821623	2.8302	0.00465191	0.123591		POLH-AS1	2.20442	2.70666	1.16429	2.32472	0.020087	0.999979
SPRR2F	144.591	-1.188	0.478773	-2.48135	0.0130884	0.25793		FOXP1-IT1	4.39816	1.20351	0.499518	2.40933	0.0159816	0.483942		AC009133.1	7.19543	1.6185	0.572532	2.82691	0.0046999	0.124229		AC105020.1	1.55466	-1.76849	0.897927	-1.96952	0.0488931	0.999979
AC116424.1	2.39742	1.43383	0.579864	2.4727	0.0134096	0.25793		ENPP4	8.28216	1.28567	0.536971	2.3943	0.016652	0.484313		PGLYRP4	11.7099	-1.52163	0.539288	-2.82156	0.00477914	0.125961		ECT2L	2.07197	1.67398	0.850066	1.96924	0.0489254	0.999979
LINC02538	4.41563	1.63136	0.65936	2.47416	0.0133551	0.25793		CECR2	9.8615	1.15252	0.480484	2.39867	0.0164549	0.484313		PLA2G4E	46.8642	-1.36013	0.482401	-2.81949	0.00480996	0.126229		METTL11B	1.90543	2.66716	1.10937	2.40422	0.0162071	0.999979
LINC01727	2.13066	1.33327	0.538848	2.4743	0.0133499	0.25793		TMIGD3	2.97602	-1.37726	0.574113	-2.39894	0.0164426	0.484313		ABCA17P	3.16009	2.59301	0.91941	2.8203	0.0047979	0.126229		LORICRIN	20.2754	-2.61487	1.24902	-2.09353	0.0363021	0.999979
AC092338.3	2.34553	1.29638	0.523823	2.47484	0.0133296	0.25793		TESMIN	6.07175	-1.17726	0.48952	-2.40493	0.0161757	0.484313		MYLPF	10.3502	2.70066	0.958651	2.81714	0.00484531	0.126559		ADAMTSL4-AS1	2.5945	-2.75561	1.00148	-2.75155	0.00593144	0.999979
CBLN1	1.50812	1.74055	0.70453	2.47051	0.0134919	0.258197		ST8SIA2	1.84364	-1.76612	0.736955	-2.39651	0.0165521	0.484313		AC093788.1	7.2862	1.24484	0.441932	2.81682	0.00485013	0.126559		C6orf163	2.39111	1.52048	0.768615	1.97821	0.047905	0.999979
CD48	12.7026	1.0528	0.426276	2.46977	0.01352	0.258197		ADGRL3	8.12547	-1.11685	0.466963	-2.39173	0.0167694	0.484313		CWH43	7.02822	-1.67779	0.595768	-2.81618	0.00485987	0.126633		TMEM225	2.79568	1.84988	0.930304	1.98847	0.0467603	0.999979
DNAH8	4.78699	1.24583	0.504371	2.47006	0.0135089	0.258197		CAMK4	36.1905	1.01847	0.424937	2.39675	0.0165412	0.484313		TECRL	2.08303	2.72669	0.968435	2.81556	0.00486916	0.126695		SP5	1.7345	1.99938	0.963339	2.07547	0.037943	0.999979
AC007114.2	1.46605	1.97299	0.79818	2.47186	0.013441	0.258197		CXCL5	47.6504	-1.68905	0.702428	-2.40459	0.0161904	0.484313		MUC19	4.44068	2.00739	0.713872	2.81198	0.0049238	0.127754		MPIG6B	3.79984	1.81439	0.859491	2.11101	0.0347717	0.999979
BMPER	3.18648	1.27803	0.517807	2.46815	0.0135813	0.258594		PI16	3.59324	1.88715	0.78951	2.39028	0.0168356	0.484313		ISL1	6.49424	2.42692	0.863212	2.81149	0.00493119	0.127765		TRIM49C	1.61298	2.79298	1.24784	2.23825	0.0252047	0.999979
DLGAP4-AS1	2.48806	1.47716	0.600925	2.45814	0.0139658	0.260906		CFAP47	2.49838	-1.62629	0.680297	-2.39055	0.016823	0.484313		SV2B	2.41527	2.37918	0.846403	2.81093	0.0049398	0.127808		MICA	15.0803	1.05344	0.402164	2.61943	0.00880767	0.999979
RNA5SP123	2.22718	1.21652	0.495114	2.45706	0.0140081	0.261179		POU6F1	4.23239	1.14162	0.474847	2.40418	0.0162088	0.484313		CD8A	16.235	1.31315	0.467278	2.81021	0.00495085	0.127913		PSORS1C1	7.66274	-1.67502	0.631663	-2.65176	0.00800723	0.999979
AC022007.1	2.75119	1.03586	0.421693	2.45642	0.0140329	0.261383		TPSB2	15.1909	-1.25721	0.522707	-2.4052	0.0161636	0.484313		CD40	15.6124	1.35071	0.480876	2.80885	0.00497189	0.128276		PNMA8B	1.57303	2.27496	0.99723	2.28128	0.0225321	0.999979
MUC16	14.9318	1.19118	0.48556	2.45321	0.0141589	0.262187		MIR454	1.75885	-3.72643	1.55014	-2.40393	0.0162201	0.484313		MYO3A	17.3419	2.10051	0.748396	2.80669	0.00500539	0.128349		SLC35B4	27.8818	1.03781	0.353457	2.93617	0.00332292	0.999979
SPINK6	21.7136	-1.83304	0.747928	-2.45082	0.014253	0.26366		HNRNPA3P6	1.99747	1.8773	0.782379	2.39948	0.0164185	0.484313		COX6A2	7.74006	4.16418	1.48375	2.80652	0.00500791	0.128349		CCNI2	6.62625	1.47528	0.574955	2.56591	0.0102906	0.999979
PHACTR3	2.7682	1.46874	0.600475	2.44597	0.0144463	0.264004		AC008267.4	1.41123	1.99159	0.831945	2.3939	0.0166704	0.484313		AC009961.1	8.65962	1.6039	0.571207	2.80791	0.00498638	0.128349		MUC12	1.814	3.10978	1.10779	2.80718	0.00499768	0.999979
AL136982.3	5.56445	1.22328	0.50015	2.44583	0.014452	0.264004		FGF14-IT1	1.14979	-2.88051	1.19632	-2.40782	0.0160482	0.484313		AP003086.2	4.59185	1.84761	0.658353	2.80641	0.00500969	0.128349		CNEP1R1	1.27629	1.85187	0.909273	2.03665	0.0416851	0.999979
AC087623.2	5.15397	-1.40407	0.573793	-2.447	0.0144049	0.264004		IL12A-AS1	2.1086	1.67305	0.698149	2.39641	0.0165566	0.484313		TNNT1	41.1238	1.79673	0.640672	2.80445	0.00504031	0.128416		KRT81	2.24255	-2.03114	0.942361	-2.15538	0.0311323	0.999979
CAPN14	14.8175	1.16572	0.477001	2.44384	0.0145317	0.26466		AC145207.5	7.18813	-1.01077	0.42107	-2.40047	0.016374	0.484313		LINC01579	2.91637	2.16038	0.770248	2.80479	0.00503495	0.128416		SMN2	5.72672	-1.7897	0.856011	-2.09074	0.0365514	0.999979
TSPAN8	5.32546	1.35853	0.556583	2.44084	0.014653	0.264734		AP001120.5	0.846477	2.24074	0.932456	2.40305	0.0162589	0.484313		NIBAN3	19.4267	1.78336	0.636296	2.80272	0.00506734	0.128658		MUC19	4.20823	2.28049	0.884531	2.57819	0.00993184	0.999979
CLEC3B	2.84865	1.49401	0.6137	2.43444	0.014915	0.264734		TRAV17	1.15929	2.25282	0.943061	2.38884	0.0169017	0.484938		KLHL15	3.4726	1.67723	0.59877	2.80112	0.00509257	0.129031		LOH12CR2	2.10684	1.99332	0.874311	2.27988	0.0226148	0.999979
RNY1P16	4.03028	1.29979	0.533583	2.43597	0.014852	0.264734		AL391422.4	3.97904	1.42659	0.597533	2.38746	0.016965	0.486116		IL17RB	4.52223	1.61303	0.576535	2.79781	0.00514505	0.129103		CYS1	7.43369	-1.8793	0.811576	-2.31562	0.0205788	0.999979
CLCN3P1	2.35536	-1.58699	0.651569	-2.43565	0.014865	0.264734		FCRL3	5.61227	1.58837	0.665765	2.38578	0.0170431	0.486715		SMPX	4.01438	4.03534	1.44172	2.79898	0.00512644	0.129103		PLPP6	5.27263	1.17438	0.580008	2.02476	0.0428915	0.999979
CCT6P3	2.25384	1.27789	0.524531	2.43625	0.0148404	0.264734		AC087623.2	5.00388	-1.6393	0.686985	-2.38622	0.0170225	0.486715		SGCE	10.5245	1.09047	0.390061	2.79563	0.00517987	0.129103		RPS3AP47	3.17513	1.59312	0.695982	2.28903	0.0220778	0.999979
LINC00426	6.02241	1.08951	0.4465	2.44011	0.0146827	0.264734		AC091185.2	1.60531	1.81434	0.760549	2.38557	0.0170527	0.486715		FST	135.1	-1.21334	0.433605	-2.79827	0.00513779	0.129103		FOXL2NB	2.11627	2.82933	1.07102	2.64171	0.00824895	0.999979
LINC01147	1.66199	1.47338	0.605048	2.43515	0.0148855	0.264734		NKX3-1	16.1597	1.35904	0.57049	2.38223	0.0172083	0.487759		HHEX	11.1895	1.12479	0.402235	2.79636	0.00516818	0.129103		RNU1-11P	1.02413	-3.31647	1.55194	-2.13699	0.032599	0.999979
AC004223.2	2.5788	1.63592	0.670721	2.43904	0.0147263	0.264734		RPSAP36	4.55058	1.1011	0.463229	2.37702	0.0174532	0.492359		CYP2C19	2.15711	2.1665	0.774287	2.79806	0.00514109	0.129103		AL117337.1	0.817872	2.98695	1.43943	2.07509	0.037978	0.999979
AP003327.2	2.90441	-1.7083	0.699693	-2.4415	0.0146264	0.264734		ADGRD2	4.38484	-1.82149	0.766479	-2.37644	0.0174807	0.492502		HDAC2-AS2	5.09771	1.45826	0.521398	2.79683	0.00516074	0.129103		RNU6-1024P	7.78042	-1.1829	0.521798	-2.26696	0.0233924	0.999979
TNNI2	25.3436	1.28348	0.527346	2.43385	0.0149393	0.264916		LINC01121	1.87208	1.85381	0.780473	2.37524	0.0175375	0.493351		AC005224.2	3.20791	1.73834	0.621734	2.79595	0.00517471	0.129103		RNU6-167P	1.91703	1.77051	0.895157	1.97787	0.0479429	0.999979
KRT75	179.871	-1.46028	0.60034	-2.43243	0.014998	0.265219		OR51E1	1.63364	1.38424	0.583414	2.37266	0.0176605	0.495651		KLK11	126.495	-1.09227	0.39093	-2.79403	0.0052055	0.129215		IGLC2	310.896	2.43727	0.918222	2.65434	0.00794643	0.999979
CR1	3.37049	1.21491	0.500077	2.42945	0.0151218	0.266398		ZSCAN31	7.00554	-1.14629	0.483565	-2.3705	0.0177639	0.49601		TRDN	32.6484	2.25628	0.807436	2.79438	0.00519993	0.129215		IGLC7	96.5761	-2.22522	0.898817	-2.47572	0.0132967	0.999979
AL512652.2	2.21881	-1.81274	0.746543	-2.42818	0.0151747	0.266418		AL139393.3	4.73077	1.31106	0.552995	2.37084	0.0177476	0.49601		MMP9	48.8823	1.44922	0.519164	2.79145	0.00524731	0.129756		TRBV28	1.60048	2.89914	1.23652	2.34459	0.019048	0.999979
SLCO2B1	5.6009	1.16364	0.480269	2.42288	0.0153978	0.267621		KBTBD8	2.38033	1.5629	0.660236	2.36718	0.0179242	0.497938		AP4B1	11.4556	1.07547	0.385251	2.7916	0.00524475	0.129756		TRAV17	0.794839	-2.23524	1.0606	-2.10752	0.0350726	0.999979
TYMS	7.38768	-1.05788	0.436732	-2.42226	0.0154243	0.267621		PPP1R27	1.45876	2.34503	0.990526	2.36746	0.0179107	0.497938		HOXC13-AS	5.22149	-1.98428	0.710862	-2.79137	0.00524852	0.129756		AC090695.1	1.64402	-2.48268	1.03485	-2.39906	0.0164372	0.999979
H4C11	2.11307	1.36833	0.564203	2.42524	0.0152982	0.267621		RPL17	6.51104	1.55607	0.657188	2.36777	0.0178957	0.497938		AL109615.2	11.2826	1.18284	0.423938	2.79012	0.00526881	0.13001		RNU6-695P	7.03766	-1.88345	0.845839	-2.22672	0.0259661	0.999979
RN7SL834P	1.53556	1.51215	0.623293	2.42607	0.0152635	0.267621		PDE6D	5.41174	1.13188	0.479458	2.36074	0.0182384	0.502834		CSRP3	15.4336	3.461	1.2439	2.78238	0.00539621	0.132514		ZNF254	6.21362	-1.53617	0.637057	-2.41135	0.0158937	0.999979
SUDS3P1	9.52928	1.04843	0.432402	2.42466	0.0153227	0.267621		LINC01492	0.906034	2.36584	1.00403	2.35634	0.0184563	0.507204		AC011498.7	8.22687	1.29786	0.46654	2.78189	0.00540426	0.132534		GSTM2	5.76629	-2.22185	0.993937	-2.2354	0.0253911	0.999979
AL009179.1	2.0993	1.41908	0.58563	2.42316	0.0153861	0.267621		AL157400.4	2.95996	-1.45761	0.618594	-2.35633	0.0184565	0.507204		SDSL	1.81499	2.06057	0.741313	2.77962	0.00544231	0.133008		AL807752.1	2.56671	1.68655	0.833868	2.02257	0.043118	0.999979
AL121985.1	5.61491	1.12295	0.463904	2.42065	0.0154926	0.267923		CD40LG	3.28477	1.45604	0.619303	2.3511	0.0187179	0.507677		RNU6-167P	3.41067	2.25081	0.809807	2.77944	0.00544533	0.133008		U73169.1	1.48076	2.27472	1.13553	2.00322	0.0451535	0.999979
TMEM74	1.97822	1.41965	0.587337	2.41709	0.0156452	0.268717		ILDR2	2.55674	1.42368	0.605648	2.35067	0.0187398	0.507677		LINC01305	6.49959	2.76034	0.993009	2.77977	0.00543972	0.133008		ZNF321P	4.47236	1.55328	0.685954	2.2644	0.0235493	0.999979
AP001318.2	1.87211	1.61696	0.669016	2.41692	0.0156526	0.268717		TRPV2	4.35779	1.12549	0.47862	2.35153	0.0186964	0.507677		USP44	4.01056	1.6891	0.608391	2.77634	0.00549743	0.133892		RPL5P8	1.18709	-1.87947	0.907032	-2.07211	0.0382548	0.999979
DSG1	147.352	-1.23324	0.510726	-2.41469	0.0157487	0.269083		RNFT1	5.34676	1.03274	0.438904	2.353	0.0186226	0.507677		PTPRQ	9.71292	2.05648	0.74081	2.77599	0.00550343	0.133892		ZNF726	11.7662	1.24977	0.628275	1.98921	0.0466784	0.999979
TMEM217	3.67321	1.47478	0.611153	2.41312	0.0158166	0.269083		EIF5P1	5.16422	-1.10749	0.470884	-2.35194	0.0186759	0.507677		PGR	2.6822	2.06542	0.745095	2.77202	0.00557101	0.13464		AC007277.1	1.81463	3.02536	1.16319	2.60093	0.00929728	0.999979
CXCR2P1	4.08996	1.50428	0.623363	2.41317	0.0158146	0.269083		LINC00645	10.4524	-1.25224	0.531946	-2.35407	0.0185689	0.507677		DMGDH	2.4056	2.49613	0.900583	2.77168	0.00557681	0.13464		ZNF90	2.86733	2.94002	0.974246	3.01774	0.00254665	0.999979
LINC01252	4.96203	1.0282	0.42563	2.41572	0.0157041	0.269083		AC079336.5	1.10309	2.47872	1.05509	2.34929	0.0188092	0.507677		PLAAT3	18.3199	1.16046	0.418696	2.7716	0.0055782	0.13464		AMZ2P1	4.52187	1.37188	0.636626	2.15492	0.0311681	0.999979
NPY6R	1.4194	2.00997	0.83412	2.40969	0.0159663	0.270279		LINC01226	2.81088	1.45434	0.61774	2.35429	0.018558	0.507677		SERPINB4	57.2964	-1.72726	0.623141	-2.77187	0.00557357	0.13464		PLIN5	14.1237	-1.10769	0.543269	-2.03894	0.0414564	0.999979
PAMR1	4.47008	-1.0104	0.420136	-2.40494	0.0161753	0.271508		TNNT3	13.7302	2.38549	1.01726	2.34501	0.0190263	0.507714		HECW2-AS1	3.56221	1.77191	0.639276	2.77175	0.00557561	0.13464		POLR3DP1	5.14827	-2.05728	0.848929	-2.42338	0.0153769	0.999979
IL22RA2	3.25572	1.30638	0.543318	2.40445	0.0161969	0.271629		CYP19A1	6.40923	-1.11981	0.477697	-2.34418	0.0190688	0.507714		ETFBKMT	10.2837	1.02383	0.369476	2.77104	0.00558776	0.134694		SEPTIN7P2	12.1029	1.02286	0.383747	2.66547	0.00768813	0.999979
AC016601.1	6.36762	1.16002	0.483028	2.40156	0.0163254	0.273055		CLEC3B	3.10392	1.67976	0.716916	2.34304	0.0191274	0.507714		APBB1IP	19.2316	1.19158	0.430446	2.76824	0.00563606	0.13474		AL161756.1	6.65154	-1.68764	0.767182	-2.19979	0.0278219	0.999979
NT5C3AP2	2.28431	1.47727	0.616164	2.39752	0.0165064	0.274864		OTOGL	3.20298	1.71007	0.729002	2.34577	0.0189878	0.507714		SLC1A2	7.0555	1.47395	0.532229	2.76939	0.00561614	0.13474		KRT16P1	2.20665	-2.73403	1.08262	-2.52539	0.0115571	0.999979
AL049835.1	3.95947	1.24536	0.519551	2.39699	0.0165302	0.275017		RAB3IL1	7.17661	1.08818	0.46455	2.34243	0.0191586	0.507714		S100A7	434.905	-1.71153	0.617847	-2.77015	0.00560303	0.13474		RPS12P16	54.3123	1.04587	0.363222	2.87941	0.00398416	0.999979
KRTDAP	447.971	-1.19895	0.500298	-2.39648	0.0165533	0.275159		SPATA32	2.20217	1.62417	0.691984	2.34712	0.0189193	0.507714		CARD11	5.04299	1.38978	0.502097	2.76794	0.00564112	0.13474		LINC00598	3.6081	2.52075	0.910271	2.76922	0.00561899	0.999979
FBXO36	1.82847	1.17972	0.492471	2.3955	0.0165975	0.27547		RORB	19.6254	1.19614	0.509404	2.34812	0.0188683	0.507714		SOX9-AS1	4.70232	1.49919	0.541542	2.76838	0.00563357	0.13474		LINC01139	2.12421	2.30396	1.05878	2.17604	0.0295522	0.999979
OR4E2	1.59011	1.77044	0.739095	2.39542	0.0166013	0.27547		LINC00378	1.48986	-2.0437	0.871297	-2.34558	0.0189973	0.507714		AC069228.1	1.71919	2.21077	0.798595	2.76833	0.00563449	0.13474		AL358178.1	1.30885	3.00996	1.31618	2.28689	0.0222023	0.999979
CA3	3.1725	2.00914	0.839391	2.39357	0.0166851	0.275649		AC008115.4	0.827792	-2.61815	1.11711	-2.34367	0.019095	0.507714		CD5	7.71174	1.45247	0.524865	2.76732	0.00565195	0.134824		RPL21P119	2.40982	-1.66667	0.745757	-2.23488	0.0254256	0.999979
TCERG1L	2.57044	2.0212	0.844341	2.39382	0.0166739	0.275649		AL358113.1	1.74953	2.18049	0.930715	2.34281	0.0191391	0.507714		LAT2	12.4677	1.17561	0.424961	2.7664	0.00566785	0.135027		OR3A2	1.23798	2.72397	1.38206	1.97096	0.0487289	0.999979
NPHP3-AS1	1.4985	-1.89827	0.792828	-2.3943	0.016652	0.275649		IFNGR1	17.7102	1.01315	0.432701	2.34145	0.0192091	0.507822		PARD3B	24.3224	1.18384	0.42824	2.76444	0.00570208	0.135667		NPTXR	10.0503	1.61402	0.800494	2.01628	0.0437711	0.999979
CERKL	1.58431	1.38575	0.579592	2.3909	0.0168071	0.275721		SFRP4	26.0368	2.13625	0.912358	2.34146	0.0192086	0.507822		AL627422.2	1.6283	2.35931	0.853702	2.76362	0.00571645	0.135832		XKR9	3.77688	1.59179	0.730763	2.17826	0.0293871	0.999979
CAMTA1-DT	1.87314	1.15118	0.481175	2.39244	0.0167369	0.275721		TCL6	1.40531	1.94518	0.83142	2.33959	0.0193051	0.509742		SIM1	4.87284	2.45027	0.887288	2.76152	0.00575322	0.136099		LINC01465	2.31932	1.84484	0.829893	2.22299	0.0262164	0.999979
SYCP2	79.3828	1.02116	0.427576	2.38826	0.0169282	0.275877		TCTN2	2.27753	1.51244	0.646762	2.33847	0.0193627	0.510496		LILRB4	16.4572	1.13577	0.411631	2.75919	0.00579444	0.136099		SLC12A8	7.52402	-1.20457	0.55695	-2.1628	0.0305565	0.999979
B3GAT1	1.86557	1.44867	0.607382	2.3851	0.0170744	0.27604		AL355379.1	8.17093	-1.91325	0.818594	-2.33723	0.019427	0.510496		SLC28A3	21.8918	-1.2085	0.437763	-2.76062	0.0057691	0.136099		TIAF1	6.09212	-1.58511	0.801222	-1.97836	0.0478881	0.999979
AL590006.1	1.81168	1.47505	0.618013	2.38676	0.0169974	0.27604		RPS2P7	1.59951	1.60507	0.687266	2.33543	0.0195208	0.51173		LINC01871	10.1676	1.3234	0.479305	2.76109	0.00576086	0.136099		RNU4-78P	2.85907	-1.6201	0.74454	-2.17597	0.0295575	0.999979
AL132857.2	4.92988	1.1325	0.474758	2.38542	0.0170597	0.27604		AP003066.1	0.926864	2.03225	0.870818	2.33373	0.0196101	0.512841		NSRP1P1	8.26703	1.10698	0.401068	2.76009	0.00577863	0.136099		LINC00571	6.24344	1.99775	0.748	2.67079	0.00756721	0.999979
MEIS3	3.42926	1.16666	0.489338	2.38416	0.017118	0.27609		KANK3	2.26084	1.66777	0.714885	2.33292	0.0196522	0.513329		CST7	5.51899	1.2759	0.462659	2.75774	0.00582022	0.136355		AC034195.1	12.4455	1.62172	0.797927	2.03241	0.042112	0.999979
SLC4A3	11.7363	-1.00011	0.419806	-2.38233	0.0172036	0.276933		LINC02384	4.33999	1.26214	0.541579	2.33048	0.0197811	0.514849		HOXB-AS1	8.61969	1.31982	0.478912	2.75586	0.00585375	0.136791		AL603910.1	10.7022	1.9006	0.755125	2.51693	0.0118383	0.999979
KLHL33	2.96199	1.80134	0.756942	2.37976	0.0173239	0.277473		JADE3	9.40499	-1.18191	0.507501	-2.32889	0.0198649	0.514861		ZNF573	14.1942	1.1919	0.433129	2.75183	0.00592633	0.137611		AC117453.1	3.15946	1.86046	0.854898	2.17624	0.0295373	0.999979
AC011389.1	7.37325	1.30831	0.549702	2.38004	0.017311	0.277473		TEX14	1.28421	1.76482	0.758407	2.32701	0.0199648	0.514861		AC012313.3	6.62208	1.3094	0.475802	2.75198	0.00592361	0.137611		AC104823.1	1.52023	2.88996	1.43744	2.01048	0.0443799	0.999979
AC241952.2	1.89564	1.76936	0.743514	2.37973	0.0173255	0.277473		CXCL3	11.3708	-1.28987	0.553774	-2.32923	0.0198467	0.514861		AC004812.2	4.31242	-1.58271	0.575303	-2.75108	0.00593991	0.137752		LINC00466	1.7271	2.40248	0.974707	2.46482	0.0137081	0.999979
SPATA32	2.00428	1.43799	0.605747	2.37391	0.017601	0.279275		AC023137.1	0.960372	-2.90611	1.24811	-2.3284	0.0198907	0.514861		P2RY10	12.4376	1.32715	0.483024	2.74758	0.00600369	0.138034		TTC21B-AS1	1.82002	2.90222	1.36003	2.13394	0.0328481	0.999979
AC091042.1	1.90443	1.37215	0.577881	2.37445	0.0175753	0.279275		AL138752.1	1.86977	-1.37337	0.590211	-2.32691	0.0199699	0.514861		RBFOX3	1.769	2.12819	0.7747	2.74711	0.00601227	0.138034		RTCA-AS1	8.9041	1.37851	0.499558	2.75946	0.00578963	0.999979
ENPP5	4.22781	1.19695	0.505096	2.36975	0.0178003	0.281472		CYP2T1P	1.34999	2.11616	0.909287	2.32727	0.0199509	0.514861		HOXC4	10.5313	1.26118	0.458786	2.74895	0.00597864	0.138034		LINC01823	0.766632	2.53708	1.21858	2.08199	0.0373433	0.999979
LINC00996	3.23101	1.22869	0.518603	2.36922	0.0178254	0.281472		AC108676.1	2.71126	-1.6397	0.704613	-2.32709	0.0199606	0.514861		CYP4F29P	7.64179	2.54062	0.924728	2.74743	0.0060065	0.138034		LINC00853	1.84636	2.23689	1.04013	2.15059	0.0315085	0.999979
AC093484.4	3.82555	-1.29988	0.548881	-2.36824	0.0178731	0.281695		AC007114.2	1.58578	2.23051	0.957424	2.3297	0.0198221	0.514861		RRN3P3	10.9287	1.01925	0.370975	2.74748	0.00600551	0.138034		LARGE-AS1	12.8105	1.21026	0.593152	2.04039	0.0413112	0.999979
AP001042.1	4.31343	-1.39092	0.587648	-2.36692	0.0179368	0.282463		CCT6P3	2.47095	1.44966	0.623134	2.3264	0.0199972	0.514958		CXCL13	84.7682	1.30233	0.474289	2.74586	0.00603519	0.138039		HMGB3P22	2.97515	2.45032	1.1514	2.12812	0.033327	0.999979
SFRP4	23.4607	1.72023	0.727641	2.36412	0.0180732	0.283564		SRP14P3	3.29686	1.42009	0.610926	2.32449	0.020099	0.516364		ANXA2R	4.37446	1.53583	0.559984	2.74264	0.00609477	0.139058		AC018693.1	2.46528	-2.70061	0.998144	-2.70563	0.00681751	0.999979
BATF	6.23033	1.00201	0.423806	2.36431	0.0180635	0.283564		VWC2	1.35484	1.94927	0.839736	2.32128	0.0202716	0.51754		RASGEF1A	7.44181	-1.18565	0.432616	-2.74065	0.00613178	0.139443		AL080250.1	4.63405	2.58628	0.981973	2.63376	0.00844458	0.999979
CXCR3	2.74437	1.22257	0.517043	2.36454	0.0180525	0.283564		AC125807.2	2.79843	1.22472	0.527617	2.32122	0.0202747	0.51754		AL807752.1	3.99387	1.92237	0.701466	2.74051	0.00613445	0.139443		AC016582.1	1.74466	2.15528	1.05878	2.03562	0.0417884	0.999979
ULBP2	8.8044	-1.04333	0.441593	-2.36265	0.0181447	0.284076		FHOD3	5.27165	1.24306	0.536036	2.31899	0.0203954	0.518109		LINC02388	1.84975	2.04476	0.746262	2.74001	0.00614379	0.139482		SLC39A12-AS1	4.05201	4.73479	1.61372	2.93408	0.00334538	0.999979
KBTBD8	2.21643	1.23006	0.52095	2.36119	0.0182165	0.284728		RNF157	3.39754	1.25617	0.541825	2.3184	0.0204277	0.518109		COL9A2	9.52551	1.3499	0.49328	2.73659	0.00620799	0.140314		AC009961.1	6.73868	1.51264	0.741986	2.03864	0.0414864	0.999979
AL662844.4	1.5352	1.81429	0.768519	2.36076	0.0182374	0.284818		MYL2	32.4014	3.34685	1.44438	2.31716	0.0204952	0.518734		SP140	67.5517	1.08026	0.394797	2.73625	0.00621434	0.140314		AL031123.1	4.3526	-1.15706	0.586231	-1.97372	0.0484137	0.999979
SYT14	8.55655	-1.06292	0.450702	-2.35837	0.0183555	0.285952		EEF1A2	5.07983	1.67693	0.724433	2.31482	0.0206227	0.519045		CYP2E1	5.13802	2.21708	0.810194	2.73648	0.00621001	0.140314		ANKRD18DP	1.05175	2.62856	1.2423	2.11589	0.0343545	0.999979
AL645568.2	3.3323	1.0759	0.457001	2.35426	0.0185595	0.288177		MYH2	51.0337	3.33941	1.44278	2.31456	0.0206368	0.519045		AL354892.3	2.59556	2.23459	0.81675	2.73596	0.00621994	0.140314		AL365356.1	3.3607	1.86207	0.737031	2.52645	0.0115222	0.999979
MYBPH	16.3211	2.27288	0.966825	2.35087	0.0187294	0.289599		SNORD116-10	1.77447	2.65793	1.14844	2.31437	0.0206473	0.519045		NCAM1	7.85681	1.33296	0.487958	2.73171	0.00630068	0.140874		AC098935.1	2.81388	-1.84707	0.71089	-2.59824	0.00937018	0.999979
AL137025.1	4.75555	1.01408	0.431584	2.34967	0.0187902	0.289657		RN7SL242P	1.92438	-1.62408	0.702823	-2.3108	0.0208441	0.520728		AL033543.1	11.4384	1.23636	0.4525	2.73229	0.0062896	0.140874		RBM26-AS1	3.86946	1.27949	0.622803	2.05441	0.0399363	0.999979
ERC2	10.8224	1.11793	0.476024	2.34847	0.0188509	0.289836		ALPK3	14.8085	1.05436	0.45701	2.30709	0.0210497	0.520858		NCSTN	5.36152	1.89604	0.69443	2.73036	0.00632661	0.141186		KIF9-AS1	2.66932	2.03966	0.819196	2.48983	0.0127803	0.999979
SPRR2G	486.231	-1.33023	0.567269	-2.34497	0.0190287	0.291856		VSTM2A	1.05419	-2.48036	1.07574	-2.30573	0.0211259	0.520858		AC114401.1	2.48785	2.71951	0.996894	2.72798	0.00637229	0.142033		AC018647.1	2.18413	2.1696	0.935554	2.31906	0.0203919	0.999979
CLSTN2	8.52374	1.05303	0.449186	2.3443	0.0190626	0.291972		MDS2	1.0429	2.20857	0.957487	2.30663	0.0210754	0.520858		CELF2-AS1	6.02757	1.59489	0.585144	2.72565	0.0064176	0.142359		AL136528.1	6.32919	1.65533	0.816862	2.02645	0.0427188	0.999979
LINC00504	5.09258	-1.3375	0.570749	-2.34342	0.019108	0.292016		AL161909.2	1.61911	1.91784	0.830826	2.30835	0.0209794	0.520858		HLA-DQB2	7.43584	1.71299	0.628427	2.72584	0.00641382	0.142359		AC008850.2	3.62421	1.85179	0.678973	2.72734	0.0063848	0.999979
MARCO	6.95846	1.41237	0.604166	2.33773	0.0194015	0.294112		UPF3AP3	2.7053	1.20829	0.524515	2.30363	0.0212432	0.520858		AC139769.1	2.08722	2.35704	0.8645	2.72648	0.00640136	0.142359		PABPC4-AS1	1.77646	1.89902	0.848517	2.23804	0.0252182	0.999979
LRRC34	4.40826	1.00263	0.429302	2.33548	0.0195182	0.294112		AC245041.2	6.83826	-1.05893	0.459505	-2.3045	0.0211944	0.520858		KCNB2	3.21	2.84498	1.04519	2.72198	0.00648922	0.143593		LINC01320	2.22956	2.23894	0.96527	2.3195	0.0203681	0.999979
AL096865.1	1.71643	1.55438	0.664605	2.3388	0.0193456	0.294112		IP6K3	1.09408	2.678	1.16291	2.30285	0.0212873	0.52117		KRT75	198.582	-2.19815	0.808042	-2.72035	0.00652135	0.143783		CYP4F29P	5.43209	2.43844	0.820806	2.97079	0.00297039	0.999979
AC068831.8	2.00218	-1.73194	0.741364	-2.33615	0.0194833	0.294112		AC104532.2	2.02141	2.0919	0.908859	2.30168	0.0213533	0.522201		COLCA2	2.74683	2.27486	0.836776	2.7186	0.00655587	0.144371		MIR646HG	10.0608	1.67687	0.707548	2.36998	0.0177892	0.999979
PPP1R16B	2.59534	1.29402	0.554489	2.33373	0.0196101	0.294236		ANXA10	3.11068	-1.53632	0.668215	-2.29913	0.0214973	0.524549		CARM1	5.9567	3.32828	1.22483	2.71735	0.00658074	0.144745		LINC02263	1.26762	2.3368	1.03964	2.24769	0.0245961	0.999979
CASP14	6.63164	-2.3509	1.00749	-2.33343	0.0196254	0.294236		AC090348.1	1.41846	-2.50716	1.09103	-2.29797	0.0215634	0.525574		LCN2	301.432	-1.15268	0.424481	-2.71551	0.00661733	0.145081		PTMAP1	8.02479	1.56124	0.660031	2.36541	0.0180103	0.999979
DHRS4L2	3.6847	-1.34703	0.577236	-2.33359	0.0196172	0.294236		LINC01194	1.66841	-1.81722	0.791392	-2.29624	0.0216624	0.527401		AC104530.1	4.01534	1.9967	0.735328	2.71539	0.00661974	0.145081		RASA4CP	2.49289	-2.29563	1.0338	-2.22057	0.0263799	0.999979
AL627422.2	1.43259	1.51143	0.648458	2.3308	0.019764	0.295441		TSPAN31	5.70899	1.02541	0.446848	2.29476	0.0217468	0.528866		GAPT	9.52322	1.56119	0.575285	2.71376	0.00665247	0.145277		AC016722.2	13.2436	1.06559	0.541894	1.96641	0.0492511	0.999979
COX20	3.71732	-1.34148	0.576472	-2.32705	0.0199624	0.297463		ADRA2A	2.59224	1.49149	0.650663	2.29227	0.0218901	0.529993		AC009974.2	3.60816	1.84516	0.680123	2.71298	0.00666802	0.145444		TMPRSS11GP	2.98184	1.59834	0.689597	2.31778	0.0204611	0.999979
AL050343.3	2.02578	1.22674	0.52724	2.32673	0.0199798	0.297487		MS4A4E	1.10644	2.34539	1.02344	2.29167	0.0219246	0.530203		MORN1	3.7405	1.46778	0.541416	2.711	0.00670803	0.145635		HECW2-AS1	3.3006	2.14311	0.774585	2.76679	0.00566119	0.999979
KANK3	2.02748	1.42751	0.613862	2.32545	0.0200476	0.297558		IL11	6.7533	-1.15939	0.50614	-2.29064	0.021984	0.530504		FBXO43	2.70291	1.99305	0.735428	2.71005	0.00672733	0.145635		AGBL5-IT1	2.54661	1.54125	0.744908	2.06905	0.0385411	0.999979
FER1L6-AS2	1.47846	1.86351	0.803338	2.31971	0.0203566	0.300251		KDM5D	32.6571	1.01649	0.44393	2.28975	0.0220356	0.531162		RPL13AP3	2.25413	1.59299	0.588005	2.70914	0.00674577	0.145635		AL158825.2	5.6179	1.92158	0.771226	2.49159	0.0127173	0.999979
CCM2L	2.69774	-1.30746	0.563804	-2.319	0.0203951	0.300585		AL590080.1	4.18028	-1.53283	0.670297	-2.28679	0.0222082	0.534733		SLC24A3	26.2259	-1.01364	0.373869	-2.71123	0.0067035	0.145635		RPS15P5	1.26895	3.56967	1.58978	2.24539	0.0247429	0.999979
CLEC1A	2.09254	1.27972	0.552254	2.31727	0.0204891	0.301029		PNMA8A	3.09297	-1.74526	0.763402	-2.28616	0.022245	0.535016		AL137186.2	3.81958	-1.66236	0.613801	-2.7083	0.00676286	0.145635		DOCK9-AS1	1.93531	3.41664	1.14333	2.98831	0.00280525	0.999979
CR391992.1	2.66464	1.25327	0.541404	2.31484	0.0206216	0.301251		AC017104.3	1.88261	2.31072	1.01092	2.28575	0.0222689	0.535016		AC114980.1	21.3443	1.01481	0.374694	2.70836	0.00676171	0.145635		HMGB1P49	1.45436	2.90799	1.03829	2.80076	0.0050983	0.999979
AC087894.3	2.30458	-1.53443	0.662865	-2.31484	0.0206215	0.301251		DHCR7	17.6621	-1.10221	0.482937	-2.28231	0.0224709	0.538097		SLC27A5	12.168	-1.22123	0.451418	-2.70533	0.00682372	0.146041		SGO1-AS1	4.46337	1.55199	0.744513	2.08457	0.0371088	0.999979
ASB5	3.48052	1.77493	0.767351	2.31306	0.0207196	0.301893		NHLH2	16.6533	-1.00972	0.442688	-2.28087	0.0225559	0.538908		MAK	9.37308	1.11005	0.410407	2.70475	0.00683563	0.146041		LINC01305	3.52395	2.18735	1.05528	2.07276	0.0381945	0.999979
ZNF135	2.34916	1.34746	0.582788	2.3121	0.0207722	0.301893		HP	1.0247	2.58808	1.13488	2.28049	0.0225788	0.538908		NRN1	7.76424	1.52245	0.562745	2.7054	0.00682224	0.146041		AL133260.2	1.34245	-1.77986	0.881289	-2.01962	0.0434233	0.999979
PABPC4-AS1	3.37939	1.1774	0.509424	2.31123	0.0208202	0.301893		CHST9	7.94616	1.46235	0.642362	2.27652	0.0228147	0.540262		AL121985.1	6.22427	1.55004	0.57267	2.70669	0.00679575	0.146041		AL138752.1	2.00081	2.00983	0.78157	2.57153	0.0101251	0.999979
MYOM1	11.8891	1.24654	0.539814	2.30919	0.0209328	0.302692		AL079305.1	1.8418	-1.93099	0.848335	-2.27621	0.0228332	0.540262		AF131215.4	13.8716	1.44576	0.534572	2.70451	0.00684052	0.146041		AL391058.1	1.7993	2.11684	0.935463	2.26288	0.0236431	0.999979
SNX31	10.4448	1.01216	0.438339	2.30907	0.0209396	0.302692		AL033381.3	1.15309	-1.89595	0.832659	-2.27698	0.0227876	0.540262		AL159169.2	2.46891	1.49608	0.553048	2.70516	0.00682717	0.146041		AP001596.1	1.34982	3.08573	1.38212	2.23261	0.025575	0.999979
HOXC13-AS	4.71376	-1.2845	0.556179	-2.30951	0.0209156	0.302692		ESR1	17.6467	1.00761	0.44278	2.27565	0.0228669	0.540475		Z83840.2	4.16876	1.38812	0.513105	2.70533	0.00682357	0.146041		SNHG15	9.32134	-1.23062	0.477746	-2.57589	0.00999836	0.999979
AL139393.3	4.41642	1.0528	0.45593	2.30912	0.0209371	0.302692		DDX10P1	2.74084	1.11338	0.489388	2.27504	0.0229037	0.54076		AL160396.2	1.92108	2.97712	1.10092	2.70421	0.00684666	0.146041		AC013701.1	1.822	3.19435	1.38173	2.31185	0.020786	0.999979
SUPT4H1	1.82041	1.29359	0.561275	2.30473	0.0211817	0.305073		OR10H5	1.33093	-1.64568	0.723496	-2.27462	0.0229285	0.540761		COL4A3	8.10913	1.24748	0.461977	2.7003	0.00692765	0.147255		AC008105.1	3.64446	2.06261	0.770126	2.67827	0.00740036	0.999979
TSPOAP1-AS1	5.40276	1.31761	0.57197	2.30363	0.0212433	0.305677		RN7SL749P	1.47237	1.67872	0.738349	2.27361	0.0229892	0.541027		LONRF2	5.91864	1.28662	0.476456	2.7004	0.00692565	0.147255		LINC01687	1.41471	3.17736	1.3683	2.32212	0.0202264	0.999979
CPA4	12.4415	-1.03838	0.451005	-2.30237	0.0213143	0.305765		HSD17B7P2	3.01683	1.2217	0.537834	2.27152	0.0231158	0.541672		ZNF570	8.60731	1.18203	0.438111	2.69801	0.00697553	0.147759		LINC00472	25.0702	1.15762	0.458438	2.52515	0.0115649	0.999979
MKRN5P	1.57613	1.49518	0.649768	2.30109	0.0213866	0.305922		AP000355.1	3.17103	1.74163	0.767375	2.26959	0.0232322	0.542444		SMTN	58.0429	-1.03212	0.382474	-2.69854	0.00696444	0.147759		AC009362.1	1.22542	2.43556	1.03938	2.34327	0.0191155	0.999979
MYO16	4.41175	-1.07708	0.468787	-2.29759	0.0215854	0.306471		RBM11	2.26895	1.50983	0.665794	2.26772	0.0233463	0.543578		PTCHD1	1.83416	2.05342	0.76168	2.69591	0.0070197	0.148373		PANTR1	5.00669	1.96004	0.969547	2.02161	0.0432171	0.999979
PRRG3	3.1234	1.21997	0.531042	2.29732	0.0216008	0.306471		AC114801.3	7.74715	1.01966	0.450156	2.26512	0.0235053	0.545465		POLR3DP1	4.75487	-1.59708	0.592421	-2.69586	0.00702072	0.148373		KCNQ5-IT1	4.68249	1.77803	0.628986	2.82682	0.00470125	0.999979
CLEC1B	3.99496	-1.16805	0.50853	-2.29691	0.0216237	0.306471		FOSB	111.193	1.14866	0.508323	2.25971	0.0238394	0.545583		PITPNC1	13.0654	1.01656	0.377308	2.69424	0.00705501	0.148755		UQCRHL	3.33983	1.62501	0.817778	1.9871	0.0469109	0.999979
PPM1N	2.39294	1.11672	0.485755	2.29893	0.0215089	0.306471		LENG8	4.12951	1.59448	0.705458	2.2602	0.0238089	0.545583		LST1	18.1398	1.03774	0.385148	2.6944	0.00705157	0.148755		MTND4P26	3.64806	-1.68638	0.854427	-1.9737	0.048416	0.999979
MGAT3-AS1	2.18839	1.56672	0.681598	2.2986	0.0215276	0.306471		AL161725.1	4.59135	1.44968	0.641195	2.2609	0.0237654	0.545583		IL19	8.58095	-1.89193	0.702704	-2.69236	0.00709491	0.149048		LIX1L-AS1	6.91141	1.76202	0.667028	2.6416	0.00825157	0.999979
COL25A1	1.8499	1.41993	0.61891	2.29425	0.0217764	0.308042		AC004839.1	1.24666	2.52203	1.11571	2.26047	0.0237918	0.545583		SRSF12	5.90151	1.36067	0.505525	2.69161	0.00711083	0.149048		AC012370.2	3.70409	1.6318	0.801357	2.0363	0.0417201	0.999979
CA1	4.55161	1.01904	0.444445	2.29284	0.0218572	0.308158		AC108734.4	2.6277	1.99695	0.883529	2.2602	0.0238088	0.545583		BNC1	16.6668	-1.20953	0.449107	-2.69319	0.00707725	0.149048		AC007278.1	1.46659	3.48264	1.41755	2.45681	0.0140178	0.999979
HSPA5P1	5.70449	-1.17065	0.510508	-2.29312	0.0218413	0.308158		DRP2	1.17077	-1.90929	0.848667	-2.24975	0.0244651	0.545722		PRKAR1B	28.6614	-1.09933	0.408449	-2.69149	0.00711337	0.149048		RPL13AP20	5.65852	1.69185	0.666336	2.53904	0.0111157	0.999979
TPGS1	2.92528	1.17099	0.511478	2.28942	0.0220547	0.309698		PEX12	1.15026	1.94074	0.867174	2.238	0.0252209	0.545722		SIT1	4.42752	1.80158	0.669655	2.69031	0.00713854	0.149129		LINC01287	1.75365	-3.53127	1.55307	-2.27373	0.0229822	0.999979
AC007406.5	3.81202	1.24819	0.54569	2.28736	0.0221749	0.309787		DNAJC4	2.46708	1.88044	0.84342	2.22955	0.0257776	0.545722		LINC01252	5.45826	1.61732	0.601335	2.68954	0.00715496	0.149129		LINC01239	4.64494	1.67582	0.833434	2.01074	0.0443529	0.999979
TNS2	5.96518	1.00588	0.439939	2.28641	0.0222302	0.31017		CD5	7.70854	1.10305	0.493401	2.2356	0.0253778	0.545722		AC100801.1	5.30891	-2.45732	0.913822	-2.68905	0.00716548	0.149129		SOX9-AS1	3.76978	1.4571	0.632245	2.30465	0.0211862	0.999979
PSORS1C1	5.65874	-1.08724	0.475884	-2.28468	0.0223317	0.310416		KIAA1324	12.8289	1.09703	0.486393	2.25544	0.0241056	0.545722		RFX5	16.0974	1.08747	0.404933	2.68555	0.00724105	0.149936		AC016027.2	6.2541	1.39525	0.667531	2.09017	0.0366024	0.999979
AC005837.1	1.45536	1.84496	0.807311	2.28531	0.0222944	0.310416		H19	9.06938	1.7953	0.805405	2.22906	0.0258096	0.545722		AC005695.1	5.99822	1.37929	0.513795	2.68451	0.00726366	0.14997		FABP5P7	2.3537	-2.7932	1.05561	-2.64607	0.00814332	0.999979
KCNMA1-AS1	1.70769	1.61832	0.708918	2.2828	0.0224422	0.311284		IDO1	13.2731	1.06428	0.471578	2.25685	0.0240172	0.545722		RNA5SP123	2.49877	1.86798	0.696426	2.68223	0.00731323	0.150397		AC009303.2	1.33963	2.65898	1.24264	2.13979	0.0323716	0.999979
ITGB2-AS1	4.83171	1.24295	0.545533	2.27841	0.0227023	0.313049		WASF3	3.54121	1.14141	0.505779	2.25674	0.0240244	0.545722		FGF14	5.44894	1.61659	0.603276	2.67969	0.00736902	0.150783		ZSCAN31	7.95828	1.27631	0.609479	2.0941	0.0362508	0.999979
AF131216.5	1.59747	2.09315	0.918663	2.27847	0.0226986	0.313049		DUSP26	1.56204	1.98913	0.891378	2.23152	0.0256467	0.545722		BMPR1B	7.78421	-1.16269	0.43398	-2.67913	0.00738134	0.150783		AC087294.1	3.41822	1.97768	0.776418	2.54719	0.0108594	0.999979
ABCC6	8.60183	-1.01399	0.445805	-2.27451	0.0229353	0.31511		SHISAL1	6.54348	-1.31358	0.586586	-2.23937	0.025132	0.545722		SSTR2	11.7775	1.59725	0.59589	2.68045	0.00735232	0.150783		AL355472.1	2.54462	2.79366	1.17209	2.38348	0.0171499	0.999979
CELF2-AS1	5.5139	1.00453	0.441784	2.2738	0.0229782	0.315239		FUT6	31.4664	1.04104	0.465221	2.23773	0.0252387	0.545722		AC010618.3	8.22679	1.04601	0.390408	2.67926	0.00737849	0.150783		H3P6	2.87106	-2.53536	1.15909	-2.18736	0.0287162	0.999979
B4GALNT2	2.28349	1.6306	0.718425	2.26969	0.0232266	0.317033		ZNF221	1.49826	2.00377	0.893951	2.24147	0.0249954	0.545722		AC009303.4	2.63488	-1.60049	0.597336	-2.67937	0.00737599	0.150783		AC010148.1	1.8586	2.23105	1.0832	2.05969	0.0394279	0.999979
HSD17B7P2	2.78063	1.0396	0.458428	2.26776	0.0233438	0.317351		TMEM74	2.14714	1.62067	0.726658	2.23031	0.0257268	0.545722		DSG1	153.968	-1.83119	0.684702	-2.67443	0.00748553	0.151684		LINC01828	3.50925	1.80882	0.875577	2.06586	0.0388416	0.999979
OSM	8.3057	-1.10529	0.487376	-2.26784	0.0233389	0.317351		SENP8	2.73028	-1.20079	0.53187	-2.25767	0.0239662	0.545722		FBP1	9.66868	1.46801	0.548962	2.67416	0.00749157	0.151684		RPL13AP12	2.54553	2.34702	0.928868	2.52675	0.0115123	0.999979
NPFFR1	2.74183	1.07683	0.475135	2.26637	0.0234288	0.317351		ZNF804A	1.0273	1.68492	0.754575	2.23293	0.0255533	0.545722		TRPV2	4.45975	1.31834	0.49279	2.67527	0.00746694	0.151684		RPL17P36	1.92408	2.72448	1.24093	2.19551	0.0281272	0.999979
SCN2B	1.90866	1.42263	0.627448	2.26732	0.0233706	0.317351		NAT1	4.39219	1.12778	0.504313	2.23627	0.0253342	0.545722		SPRR2E	2169.23	-1.42698	0.533417	-2.67517	0.00746924	0.151684		COX10-AS1	6.87175	1.16289	0.565405	2.05674	0.0397115	0.999979
TMEM71	2.44498	1.16775	0.515031	2.26734	0.0233693	0.317351		OR10AC1	0.979788	2.42749	1.08297	2.2415	0.0249936	0.545722		AC011287.1	11.3606	1.79949	0.672426	2.67612	0.00744803	0.151684		AC010894.3	0.795764	-2.96136	1.48661	-1.99202	0.046369	0.999979
LINC02840	1.65694	-1.38989	0.613034	-2.26723	0.0233764	0.317351		CFAP65	1.26183	1.7092	0.760823	2.24652	0.0246708	0.545722		RNU6-1038P	2.74436	-1.86046	0.696493	-2.67118	0.00755845	0.152365		H3P36	1.45676	2.82748	1.08432	2.6076	0.00911786	0.999979
EIF2S2P3	2.38028	1.16061	0.512703	2.2637	0.0235924	0.317351		LRRC55	0.863749	2.26788	1.00934	2.24689	0.0246472	0.545722		C2CD6	4.41575	1.58737	0.594454	2.67031	0.0075782	0.152596		DAPK1-IT1	1.08362	-1.97193	1.00522	-1.96168	0.0498003	0.999979
DLGAP1-AS4	1.71708	1.37895	0.609298	2.26317	0.0236251	0.317351		PLEKHG4	1.39421	1.60864	0.721472	2.22967	0.0257697	0.545722		C7	14.7813	1.71813	0.643834	2.6686	0.00761688	0.152649		LINC00299	5.07948	1.2776	0.647485	1.97317	0.048476	0.999979
AC009403.2	1.84681	1.44532	0.637374	2.26762	0.0233526	0.317351		HES5	2.51137	-1.30024	0.578201	-2.24876	0.0245276	0.545722		PRR7-AS1	2.63252	-2.03922	0.764538	-2.66725	0.00764742	0.152649		FABP5P1	1.30607	-2.1581	1.05793	-2.03992	0.0413583	0.999979
RBM11	2.07458	1.22395	0.541201	2.26155	0.0237254	0.31763		CARNMT1-AS1	6.16608	1.03634	0.460911	2.24846	0.0245471	0.545722		Z84485.1	4.95262	1.50724	0.56483	2.66849	0.00761934	0.152649		RPL34P1	2.837	2.34949	0.857657	2.73943	0.00615467	0.999979
LINC01338	3.73754	-1.05424	0.466089	-2.26189	0.0237039	0.31763		MUC12	1.61536	-2.12372	0.950021	-2.23544	0.0253885	0.545722		AC068860.1	2.67811	2.63108	0.986276	2.66769	0.00763745	0.152649		LINC02087	1.451	3.50713	1.6995	2.06363	0.0390531	0.999979
LINC00621	2.7987	1.80531	0.798359	2.26127	0.0237425	0.317633		SLC39A12-AS1	3.77798	-1.81076	0.807492	-2.24244	0.0249328	0.545722		AL157385.2	1.91846	2.6614	0.99708	2.66919	0.00760341	0.152649		LINC01684	6.84269	2.06053	0.732841	2.8117	0.00492806	0.999979
AC007906.2	2.36416	1.28892	0.571373	2.25583	0.0240813	0.319327		LINC00707	3.3519	-1.62417	0.725722	-2.238	0.0252209	0.545722		DENND1C	6.60074	1.26439	0.474238	2.66616	0.00767242	0.152815		AL163192.1	1.21728	2.75306	1.15753	2.37839	0.0173884	0.999979
CCDC38	3.64194	-1.1998	0.53296	-2.2512	0.0243731	0.320385		LINC02754	2.72915	1.49901	0.672429	2.22924	0.0257976	0.545722		NRIP2	4.01092	1.27387	0.477994	2.66503	0.00769815	0.152995		RPL23AP32	5.20092	1.56212	0.747178	2.0907	0.0365551	0.999979
SERBP1P5	3.05592	-1.32207	0.587785	-2.24924	0.0244972	0.321568		RMST	1.11215	2.069	0.923196	2.24112	0.0250182	0.545722		ARHGAP15	14.8015	1.11743	0.419383	2.66446	0.00771126	0.152995		CELF2-AS2	4.56122	1.74821	0.605538	2.88703	0.00388894	0.999979
BCAR3-AS1	3.49196	1.20233	0.534678	2.24871	0.0245312	0.321791		AL049835.1	4.35995	1.37605	0.610523	2.25389	0.0242031	0.545722		OSM	8.69557	-1.67777	0.629678	-2.66449	0.00771058	0.152995		AC009133.1	7.4051	1.97221	0.693505	2.84383	0.00445751	0.999979
HDX	3.75126	1.01076	0.449692	2.24767	0.0245974	0.322211		AL359237.1	0.853943	2.16471	0.969164	2.23359	0.0255101	0.545722		NFKBIA	327.726	-1.10642	0.415333	-2.66394	0.00772314	0.152995		GOLGA2P5	25.023	1.09025	0.453598	2.40357	0.016236	0.999979
AC122688.4	2.32092	1.65311	0.735432	2.2478	0.0245887	0.322211		AC004584.3	4.44288	1.04634	0.465463	2.24796	0.0245787	0.545722		PATL2	8.8281	1.33068	0.500454	2.65894	0.00783876	0.154617		AC069549.1	5.00843	-1.39193	0.615329	-2.26209	0.0236917	0.999979
ZNF56	3.49446	1.02419	0.457218	2.24004	0.0250881	0.325025		AC104564.3	0.968687	2.54626	1.13551	2.24239	0.0249363	0.545722		AC108861.1	5.07807	-2.44717	0.920353	-2.65895	0.00783852	0.154617		LINC00707	4.26407	1.73587	0.836546	2.07504	0.0379824	0.999979
AC011912.1	1.47549	1.48256	0.661735	2.24042	0.0250639	0.325025		AC008026.3	5.89602	1.1322	0.501748	2.25651	0.0240388	0.545722		AAMDC	14.6521	1.17767	0.443026	2.65825	0.00785487	0.154754		RNU7-57P	1.03999	3.19716	1.51084	2.11615	0.0343318	0.999979
AL358113.1	1.61671	1.68331	0.751295	2.24055	0.0250556	0.325025		TSPOAP1-AS1	5.86463	1.53552	0.687645	2.23301	0.0255485	0.545722		DOK1	5.43132	1.72431	0.649769	2.65373	0.00796072	0.154754		AP001329.1	30.0961	1.64465	0.675204	2.43579	0.0148593	0.999979
RN7SL70P	1.75672	-2.19429	0.981899	-2.23474	0.0254342	0.327931		AC027682.7	1.25535	1.7645	0.791382	2.22964	0.0257711	0.545722		PRADC1	7.98259	-1.10414	0.415525	-2.65721	0.00787906	0.154754		NCK1-DT	14.9859	1.02626	0.485243	2.11493	0.0344356	0.999979
REV3L-IT1	1.50693	1.61434	0.723117	2.23247	0.0255838	0.328287		AC007686.4	2.10176	2.06686	0.915844	2.25678	0.0240217	0.545722		SPRR2D	789.482	-1.20785	0.455142	-2.6538	0.00795921	0.154754		LINC01210	1.48565	3.19327	1.33833	2.38601	0.0170322	0.999979
AC090197.1	2.2907	1.22999	0.551278	2.23116	0.0256707	0.328509		AC096555.1	1.23535	-2.86415	1.27831	-2.24058	0.0250533	0.545722		GRIN2A	12.2738	1.43498	0.540295	2.65592	0.00790919	0.154754		AC092910.1	1.75431	2.10783	1.07402	1.96256	0.0496975	0.999979
AC004988.1	3.17543	1.17601	0.528096	2.22689	0.0259544	0.330792		AL138778.1	2.9882	1.61714	0.725394	2.22932	0.0257925	0.545722		SDAD1P1	8.00738	1.09349	0.411851	2.65506	0.00792947	0.154754		SMKR1	3.12264	2.06869	0.878553	2.35465	0.0185401	0.999979
ZNF831	6.2532	1.15494	0.518818	2.2261	0.0260077	0.3308		AC010997.3	1.31294	2.00856	0.901841	2.22718	0.0259353	0.546791		FABP5P3	6.02482	-1.9785	0.744966	-2.65582	0.00791156	0.154754		AC091805.1	1.14749	-2.93603	1.3473	-2.17921	0.0293164	0.999979
ZDHHC4P1	1.5573	1.67213	0.751014	2.22649	0.0259812	0.3308		AL732446.1	3.68592	1.09013	0.489859	2.22539	0.026055	0.548258		AL356019.2	3.07296	-1.72121	0.647805	-2.65699	0.00788428	0.154754		CDKN2B-AS1	17.2949	1.50091	0.615034	2.44037	0.0146721	0.999979
TBX4	1.78249	-1.68695	0.760622	-2.21786	0.0265643	0.330955		OR2T11	0.900182	2.89441	1.30062	2.22542	0.0260534	0.548258		AC009090.1	4.58583	1.43142	0.539318	2.65413	0.0079513	0.154754		L1TD1	1.09753	3.44573	1.38973	2.47943	0.0131594	0.999979
TTI2	3.43661	1.09109	0.492367	2.216	0.0266912	0.330955		AC116351.1	1.04411	2.03183	0.913706	2.22372	0.0261672	0.548508		RBFOX1	5.57523	1.42693	0.538027	2.65216	0.00799782	0.154834		NDUFB2-AS1	1.28538	3.12134	1.25116	2.49475	0.0126046	0.999979
KLHL40	1.49168	3.67049	1.6568	2.21542	0.0267314	0.330955		AP005900.2	2.10808	1.53107	0.688428	2.22402	0.0261474	0.548508		MYH2	54.5427	4.11319	1.55149	2.65113	0.0080223	0.154834		AL157400.4	3.43404	2.25526	0.946132	2.38367	0.0171412	0.999979
RRAD	12.3133	1.02263	0.462334	2.21188	0.026975	0.330955		AL591501.1	2.4605	-1.79466	0.80764	-2.2221	0.0262766	0.549553		ARRB2	21.4827	1.01646	0.38326	2.65214	0.00799826	0.154834		LINC01994	4.906	1.71416	0.738646	2.32069	0.0203038	0.999979
NLGN1	2.87479	1.11022	0.500996	2.21603	0.0266892	0.330955		LRRC39	4.27959	1.24838	0.562764	2.21829	0.0265348	0.552573		CDKN2A	32.4711	2.02835	0.764834	2.65202	0.00800128	0.154834		CD302	4.84157	1.29386	0.595423	2.17301	0.0297797	0.999979
ANKS1B	2.9627	1.3855	0.624731	2.21776	0.0265713	0.330955		OXGR1	2.31123	-1.9472	0.877815	-2.21824	0.0265387	0.552573		NEK10	3.73724	1.67388	0.631232	2.65176	0.00800727	0.154834		INMT	4.58412	1.18674	0.576381	2.05895	0.0394992	0.999979
BTLA	5.36869	1.01577	0.456436	2.22545	0.0260514	0.330955		KPRP	24.5788	-1.41593	0.639754	-2.21324	0.0268812	0.555486		TNFRSF4	7.39838	1.27644	0.481448	2.65125	0.00801943	0.154834		FABP5P3	7.72513	-1.58847	0.772076	-2.0574	0.0396477	0.999979
RNY1P11	5.61704	1.24924	0.561376	2.22532	0.0260596	0.330955		LINC02377	0.874455	2.26014	1.02112	2.2134	0.0268702	0.555486		LINC01293	2.09882	2.64279	0.997063	2.65058	0.00803542	0.154834		AC114401.1	2.1081	3.04906	1.13431	2.68805	0.00718716	0.999979
AL713899.1	3.04258	-1.52567	0.68708	-2.22052	0.0263838	0.330955		AC097478.4	1.11439	-2.56563	1.16045	-2.21088	0.0270438	0.556742		RNU6-795P	2.30337	2.74473	1.03548	2.65069	0.00803271	0.154834		AC068647.1	6.16259	2.27361	1.04661	2.17237	0.0298278	0.999979
RNU6-12P	1.54038	1.8867	0.853241	2.21122	0.0270207	0.330955		STARD8	4.18088	1.1725	0.530422	2.21051	0.0270698	0.556751		ZMAT1	52.416	1.10184	0.416189	2.64746	0.00811001	0.155455		AC012158.1	1.77468	2.04274	1.04148	1.96138	0.0498347	0.999979
SUCLA2-AS1	2.00353	-1.1636	0.524759	-2.21739	0.0265962	0.330955		LINC02606	1.12744	2.35424	1.06535	2.20984	0.0271165	0.557188		CCR7	15.7124	1.41162	0.533502	2.64594	0.00814636	0.155676		AC115223.1	5.92059	-1.30539	0.643111	-2.02981	0.0423761	0.999979
CD8B2	2.13125	2.02517	0.910279	2.22478	0.0260961	0.330955		AC092135.3	3.02431	-1.58907	0.719503	-2.20856	0.027205	0.557503		ZNF578	3.41266	1.6875	0.6377	2.64622	0.00813961	0.155676		PPIEL	2.90328	1.98365	0.958331	2.0699	0.0384617	0.999979
HERC2P2	3.28311	1.00811	0.455531	2.21306	0.0268938	0.330955		PDK2	3.01286	1.03843	0.472999	2.19542	0.0281335	0.559976		AC114760.2	14.8219	1.18803	0.449063	2.64556	0.0081555	0.155676		AC093591.1	3.21673	2.20881	0.865433	2.55226	0.0107027	0.999979
AC092135.3	3.06787	-1.35515	0.611804	-2.215	0.0267599	0.330955		LMO3	9.40029	1.06379	0.485765	2.18993	0.0285296	0.559976		SIGLEC8	2.22309	2.3265	0.880049	2.64361	0.00820279	0.156253		LINC01391	1.7757	3.39092	1.19621	2.83471	0.00458673	0.999979
AL160396.2	1.6124	1.89499	0.852192	2.22367	0.0261705	0.330955		MYRF	1.68015	1.36779	0.624501	2.19022	0.0285085	0.559976		TMEM178B	7.89588	1.695	0.641343	2.6429	0.00821994	0.156256		HBB	144.178	1.4413	0.595523	2.42023	0.0155108	0.999979
FABP5P3	5.4809	-1.26939	0.574244	-2.21055	0.0270673	0.331311		ABHD17A	1.67552	1.56054	0.70938	2.19987	0.0278164	0.559976		LRMP	59.286	1.10442	0.418254	2.64056	0.00827698	0.157177		AC096564.1	3.70348	1.84397	0.670706	2.7493	0.0059723	0.999979
LRCH4	2.47163	1.03465	0.468124	2.21022	0.0270901	0.331375		C7orf31	7.53214	1.1116	0.506497	2.19469	0.0281858	0.559976		KCNJ12	5.84801	-1.52642	0.578173	-2.64008	0.00828874	0.157237		LINC01550	16.7629	1.24376	0.618112	2.0122	0.0441989	0.999979
AGAP12P	1.63103	-2.11205	0.957485	-2.20583	0.0273958	0.333376		MYL3	3.95466	2.66912	1.21471	2.19732	0.0279976	0.559976		AC116535.2	3.2259	1.85657	0.703322	2.63972	0.00829751	0.157241		AC116535.2	2.54865	1.77903	0.77947	2.28235	0.0224684	0.999979
AC006064.2	2.48605	1.05748	0.479941	2.20335	0.0275699	0.334377		LMOD1	19.3495	1.06157	0.482285	2.20112	0.0277273	0.559976		RHOB	37.8621	-1.11152	0.421262	-2.63855	0.00832603	0.157348		Z84485.1	4.29178	1.64759	0.729696	2.25791	0.0239512	0.999979
EEF1A1P5	1.55213	2.03896	0.926489	2.20074	0.0277545	0.335367		FANCD2OS	1.25403	1.86191	0.849185	2.19259	0.0283373	0.559976		ATOH8	2.50657	1.87889	0.711951	2.63907	0.00831334	0.157348		SOCS2-AS1	3.44502	1.97357	0.824515	2.39361	0.0166836	0.999979
STAB2	3.43591	1.32891	0.604799	2.19727	0.0280014	0.335638		MAP6	1.27416	1.65026	0.752801	2.19216	0.0283679	0.559976		LRCH4	2.70231	1.66021	0.629567	2.63707	0.0083626	0.157734		AC006064.2	1.57806	-2.04776	0.975428	-2.09935	0.035786	0.999979
AC092155.1	1.60705	1.34737	0.613682	2.19555	0.028124	0.335638		DSG4	4.25964	-1.34603	0.613879	-2.19266	0.028332	0.559976		DIRAS3	2.51167	1.56447	0.594322	2.63236	0.00847943	0.158911		FAM13A-AS1	9.42846	1.01346	0.499064	2.03072	0.0422839	0.999979
ANKRD20A8P	2.5159	-1.7374	0.790496	-2.19786	0.0279593	0.335638		ANXA2R	4.33523	1.08659	0.495865	2.1913	0.0284302	0.559976		FAM219B	8.83089	1.64723	0.625473	2.63358	0.00844898	0.158911		BCKDHA	2.08133	-2.75754	1.19692	-2.30385	0.0212309	0.999979
BMS1P10	1.71303	1.55139	0.706611	2.19554	0.0281248	0.335638		AL645728.1	4.72511	1.12601	0.512786	2.19587	0.028101	0.559976		H4C11	2.36234	2.07181	0.786818	2.63315	0.00845968	0.158911		LINC01194	1.91416	3.17241	1.39337	2.27678	0.0227993	0.999979
RPLP0P2	1.99862	1.12155	0.510419	2.19731	0.0279986	0.335638		LINC00595	1.24137	1.97835	0.89893	2.20078	0.0277517	0.559976		SLFN14	3.46349	1.46819	0.557961	2.63135	0.0085047	0.159073		LINC00616	1.49806	3.34816	1.40379	2.38509	0.0170749	0.999979
RN7SL242P	1.92065	-1.32484	0.603515	-2.1952	0.0281493	0.335638		FAM192BP	1.75894	1.54745	0.706227	2.19115	0.0284411	0.559976		SELL	67.5021	1.26986	0.483207	2.62798	0.00858943	0.160289		AC022784.1	1.15818	-2.09545	0.902988	-2.32058	0.0203097	0.999979
AF001548.2	2.29082	1.03201	0.469754	2.19693	0.0280257	0.335638		NOP56P1	1.91251	2.48886	1.13607	2.19077	0.0284686	0.559976		MCOLN2	20.5121	1.07981	0.411098	2.62665	0.00862295	0.160488		AC106882.1	3.43798	1.85713	0.751579	2.47097	0.0134748	0.999979
AC020913.1	3.46596	-1.49659	0.681759	-2.19519	0.0281502	0.335638		C1GALT1P1	1.54618	1.68781	0.768725	2.1956	0.0281208	0.559976		NLRP7	3.01744	-2.36461	0.900854	-2.62486	0.00866852	0.160622		AC097376.2	5.60338	1.34882	0.574916	2.34612	0.01897	0.999979
ACTN2	9.65198	1.68472	0.768956	2.19092	0.0284577	0.336318		AC026471.1	4.89382	1.35227	0.617299	2.19062	0.0284791	0.559976		PAX5	28.1303	1.49696	0.570499	2.62395	0.00869176	0.16089		HOXC13-AS	6.41571	-1.61707	0.657952	-2.45773	0.013982	0.999979
RPL23AP53	1.86118	-1.2871	0.587364	-2.19132	0.0284284	0.336318		Z92544.1	1.34245	1.95252	0.889488	2.19511	0.028156	0.559976		AC097504.1	3.08791	1.90909	0.728303	2.62129	0.00875968	0.16182		SRD5A3-AS1	5.74347	1.94428	0.78879	2.46488	0.0137058	0.999979
AC002470.1	1.44625	-1.49006	0.680306	-2.19028	0.028504	0.336654		AC008870.4	2.47065	1.53314	0.698107	2.19614	0.0280819	0.559976		AL356275.1	1.98006	2.39481	0.914233	2.61947	0.00880666	0.162361		OSMR-AS1	4.71028	1.30421	0.572902	2.2765	0.0228163	0.999979
IFNG-AS1	6.73932	1.09466	0.499874	2.18987	0.0285336	0.336745		AC092068.2	2.53854	2.08829	0.947835	2.20323	0.0275789	0.559976		SYT9	2.13891	2.29269	0.875829	2.61774	0.00885155	0.162689		KRT18P31	2.68273	-4.51561	1.89561	-2.38214	0.0172125	0.999979
ARHGAP45	4.82067	1.57351	0.720897	2.18272	0.0290566	0.339014		TBC1D8-AS1	2.80791	-1.17661	0.533986	-2.20346	0.0275626	0.559976		BOP1	84.2051	-1.04047	0.397519	-2.61741	0.00885994	0.162689		AC097504.1	2.74969	2.17009	0.751888	2.88619	0.00389937	0.999979
SPRR2B	234.844	-1.18435	0.542507	-2.18311	0.0290278	0.339014		SSTR3	1.02183	2.06702	0.939478	2.20018	0.0277941	0.559976		AC011939.2	3.43665	1.53446	0.58603	2.6184	0.00883442	0.162689		AACSP1	4.59175	2.15309	0.775058	2.77797	0.00547002	0.999979
KPRP	24.8006	-1.16493	0.533643	-2.18297	0.029038	0.339014		AC009951.4	4.54855	1.1446	0.521477	2.19492	0.0281697	0.559976		AC106795.2	3.55598	1.48719	0.568358	2.61665	0.00887966	0.162888		HOXC-AS1	6.05439	1.9041	0.924082	2.06053	0.0393477	0.999979
SMN2	4.12656	-1.15208	0.52768	-2.18329	0.0290147	0.339014		AC125437.3	1.43704	1.56677	0.711796	2.20115	0.0277253	0.559976		ZNF541	6.50333	2.65673	1.01556	2.61603	0.00889593	0.163024		KRT8P33	0.970986	-3.40668	1.56737	-2.1735	0.0297428	0.999979
AL109809.4	2.54835	-1.03676	0.474742	-2.18385	0.0289733	0.339014		LINC01857	0.922857	2.04596	0.935339	2.1874	0.0287133	0.560958		KIRREL1	13.2956	-1.0401	0.397643	-2.61566	0.00890557	0.163038		AC127070.2	1.36867	2.7886	1.37974	2.02111	0.0432685	0.999979
IRX4-AS1	3.38878	-1.0391	0.476609	-2.1802	0.0292428	0.340272		ADNP-AS1	4.67034	1.1053	0.505314	2.18736	0.0287166	0.560958		PTPN22	19.2313	1.01884	0.389762	2.61401	0.00894872	0.16307		GMDS-DT	23.8942	1.09862	0.439686	2.49865	0.0124668	0.999979
AC003986.2	3.05618	1.14008	0.523515	2.17774	0.0294257	0.341338		AC027808.2	0.983778	-2.94143	1.34572	-2.18577	0.0288327	0.562097		PHLDA2	105.24	-1.10502	0.4226	-2.6148	0.00892786	0.16307		AC105345.2	1.80706	2.51833	0.868758	2.89877	0.00374629	0.999979
LINC00410	1.86195	-1.66064	0.763747	-2.17433	0.0296804	0.341977		CKMT2	2.52065	1.82079	0.833769	2.18381	0.0289762	0.562617		PKN2-AS1	1.97286	1.8992	0.726467	2.61429	0.00894119	0.16307		AC092353.1	2.45365	2.26233	1.0131	2.23308	0.025544	0.999979
AC084740.1	1.993	1.44059	0.66269	2.17386	0.0297158	0.342137		MUC5AC	1.17674	2.78268	1.27382	2.18452	0.0289242	0.562617		CYP26B1	9.14486	-1.17982	0.452051	-2.60992	0.00905636	0.163675		AC138956.2	3.23135	-1.91523	0.911394	-2.10143	0.035603	0.999979
DOK1	5.11058	1.03307	0.475598	2.17215	0.0298442	0.342485		LINC00840	1.23645	1.73963	0.796656	2.18366	0.0289869	0.562617		PLCB4	20.0289	1.15799	0.443662	2.61007	0.00905248	0.163675		TET2-AS1	4.62766	1.7785	0.82542	2.15466	0.0311887	0.999979
HTR2C	2.29456	-1.10152	0.507189	-2.17181	0.0298698	0.342485		DNAH17-AS1	2.36653	1.88012	0.861073	2.18346	0.029002	0.562617		DTX4	18.7298	1.03965	0.3982	2.61087	0.00903128	0.163675		MSNP1	1.92832	-1.87258	0.900409	-2.0797	0.0375533	0.999979
AC092567.3	1.73708	1.09693	0.504935	2.17242	0.029824	0.342485		MTND4P13	1.02346	-2.82343	1.29398	-2.18197	0.0291118	0.56374		CP	17.6852	1.428	0.547544	2.608	0.00910721	0.164402		RNU7-75P	4.48005	1.47652	0.750907	1.96631	0.0492623	0.999979
AC106845.1	1.58339	1.14881	0.52945	2.16981	0.0300211	0.342945		PPP1R9A-AS1	2.36183	-1.47726	0.677147	-2.18159	0.02914	0.56374		DNMT3B	10.8363	-1.20052	0.460405	-2.60753	0.0091197	0.164402		RNA5SP464	4.64198	1.43459	0.66124	2.16954	0.0300417	0.999979
AC012066.1	1.94054	-1.86184	0.859134	-2.16712	0.030226	0.344058		CES3	2.60409	1.52691	0.700388	2.18009	0.029251	0.564943		CD37	38.6437	1.15869	0.444871	2.60456	0.0091991	0.165322		RNU6-795P	1.69017	2.66224	1.23197	2.16095	0.0306992	0.999979
LINC01226	2.61171	1.09769	0.507187	2.16428	0.0304431	0.345903		AC100803.4	1.58394	2.41718	1.10936	2.1789	0.0293389	0.566141		ZNF527	5.70464	1.05028	0.403263	2.60446	0.00920189	0.165322		RNY3P16	3.09107	-2.67423	0.92781	-2.88231	0.00394775	0.999979
KLK5	39.0453	-1.2438	0.574904	-2.16349	0.0305036	0.346173		AL160274.1	4.37415	1.22969	0.564479	2.17846	0.0293721	0.56618		AP001207.3	4.96046	-1.58949	0.610436	-2.60386	0.00921809	0.165322		AC005389.1	4.38038	1.48993	0.716091	2.08065	0.0374661	0.999979
CXCL5	44.6684	-1.25298	0.580115	-2.15989	0.0307815	0.346884		HS3ST2	4.23311	1.60405	0.73725	2.17572	0.0295759	0.566216		CLDN11	4.92995	1.36011	0.523201	2.59959	0.00933345	0.16619		RNU6-1038P	2.85732	-2.35523	0.925336	-2.54527	0.0109193	0.999979
MIR155HG	3.19615	1.25024	0.579071	2.15905	0.0308463	0.346884		FCRLA	6.75081	1.47967	0.680242	2.17522	0.0296138	0.566216		PC	14.8763	-1.04538	0.402224	-2.599	0.00934955	0.16619		SCARNA3	6.79484	-2.4141	0.91238	-2.64594	0.00814641	0.999979
AP000944.5	3.15792	1.13436	0.525413	2.15898	0.0308519	0.346884		CCL19	195.489	1.02943	0.47279	2.17734	0.029455	0.566216		LINC01102	2.03597	2.02797	0.780187	2.59933	0.0093405	0.16619		AC117372.1	0.963938	2.77289	1.23234	2.2501	0.0244427	0.999979
AC139019.1	7.37691	-1.08895	0.505757	-2.15312	0.0313096	0.349223		CCDC168	3.15179	1.17978	0.542407	2.17509	0.0296235	0.566216		AL136982.3	6.21402	1.63039	0.626967	2.60045	0.00931024	0.16619		SHLD3	2.29334	-1.66455	0.8002	-2.08016	0.0375107	0.999979
AC027251.1	2.59738	1.31637	0.611261	2.15353	0.0312768	0.349223		MGAM	3.57974	-1.31849	0.606195	-2.17503	0.0296277	0.566216		AL008727.1	2.52806	2.15626	0.829477	2.59954	0.00933477	0.16619		STAU2-AS1	0.782238	-2.63065	1.14813	-2.29124	0.0219497	0.999979
FBXW10	2.25847	-1.49187	0.69313	-2.15237	0.0313685	0.349672		FCRL2	7.33497	1.37521	0.633113	2.17213	0.0298455	0.567053		KLK7	146.658	-1.3543	0.521612	-2.59637	0.00942132	0.166898		AC104393.1	1.50238	3.2354	1.31183	2.46632	0.013651	0.999979
ADAMTSL5	2.60952	1.04051	0.483818	2.15063	0.0315052	0.350106		AL356417.2	1.23776	2.03285	0.935612	2.17275	0.0297995	0.567053		ITGBL1	5.60661	2.08584	0.803828	2.59489	0.00946216	0.167059		CA3-AS1	1.35	-2.52238	0.952687	-2.64765	0.00810542	0.999979
CHGB	3.47443	1.77162	0.824471	2.1488	0.0316501	0.350612		LINC02355	1.44523	2.01043	0.926159	2.17072	0.0299524	0.567053		CCKAR	1.82997	3.19014	1.23046	2.59264	0.00952419	0.167509		AC069133.1	1.37285	2.48498	1.19087	2.08669	0.0369158	0.999979
RBM17P4	2.4725	1.14712	0.534029	2.14805	0.0317095	0.350983		PAX7	2.24935	2.10809	0.97251	2.16768	0.0301832	0.568876		BMS1P10	1.95713	2.36603	0.912481	2.59297	0.00951517	0.167509		VPS13B-DT	2.91976	1.78965	0.677325	2.64224	0.00823607	0.999979
AL009179.2	3.7648	1.33439	0.621607	2.14667	0.0318195	0.351375		UQCRHL	2.93816	-1.31253	0.605597	-2.16733	0.0302095	0.56888		CHRNA1	2.50889	2.37274	0.916007	2.59031	0.00958905	0.168005		AC003991.2	1.23315	-2.40584	1.01859	-2.36193	0.0181803	0.999979
CHN2	2.12734	1.11647	0.521135	2.14239	0.032162	0.3532		SLC13A1	1.19328	1.55122	0.716828	2.164	0.030464	0.569261		AC012100.3	1.94273	2.23079	0.861054	2.59077	0.00957613	0.168005		AP001207.3	5.12818	-2.02279	0.84299	-2.39954	0.0164156	0.999979
TMEM233	2.52315	1.01656	0.47444	2.14265	0.0321409	0.3532		CASP5	1.02815	1.89392	0.874553	2.16558	0.030343	0.569261		AF131216.5	1.89293	2.92625	1.1304	2.58869	0.0096341	0.168152		AC021613.1	1.39929	-2.79566	1.24874	-2.23879	0.0251694	0.999979
ADM2	9.79266	1.00189	0.467802	2.14169	0.0322183	0.353501		ABRA	0.827055	2.36833	1.09367	2.16549	0.0303501	0.569261		AL360181.3	11.2684	1.20119	0.464195	2.58768	0.00966247	0.168487		AC004083.1	5.22251	2.65599	0.966207	2.74888	0.00597986	0.999979
EIF3G	5.47346	-1.25467	0.586257	-2.14013	0.0323444	0.353855		EEF1DP5	0.864933	2.38428	1.10172	2.16413	0.0304541	0.569261		CASQ2	2.78122	2.25787	0.873877	2.58374	0.00977361	0.169398		MEX3A	11.6558	1.38495	0.64292	2.15415	0.0312281	0.999979
AC046185.3	5.40697	1.0959	0.512216	2.13953	0.0323932	0.354183		AC009315.1	2.57144	-1.62805	0.752281	-2.16415	0.0304532	0.569261		SLC6A14	24.3758	-1.55909	0.603447	-2.58365	0.00977612	0.169398		AC009656.1	3.47985	1.75784	0.758041	2.31893	0.0203989	0.999979
OR1I1	1.97405	-1.86262	0.872029	-2.13596	0.0326823	0.355899		PPP2R2B	7.10649	1.07858	0.498633	2.16307	0.0305359	0.569347		AC244093.3	1.84254	1.8706	0.723832	2.5843	0.00975775	0.169398		RNY1P9	7.91965	1.14124	0.50048	2.28029	0.0225904	0.999979
AL117344.2	1.97569	1.09593	0.513596	2.13383	0.0328569	0.357181		RN7SL834P	1.68476	1.74713	0.807574	2.16343	0.0305084	0.569347		BATF	6.81475	1.45213	0.562305	2.58246	0.00980976	0.16946		AC108136.1	2.18785	2.50758	1.15301	2.1748	0.0296449	0.999979
LY86-AS1	6.27018	1.01341	0.474993	2.13353	0.0328817	0.357245		TMEM254-AS1	1.65328	-1.48272	0.685897	-2.16173	0.030639	0.57058		SUPT4H1	1.85299	1.99143	0.771035	2.5828	0.00980025	0.16946		HCAR3	1.079	2.77551	1.18414	2.34389	0.0190836	0.999979
AL050341.2	1.9007	1.09846	0.514932	2.13321	0.0329076	0.35732		SERPINB7	3.95313	1.24388	0.575702	2.16063	0.0307243	0.57129		CHORDC1P4	2.39797	1.7943	0.69481	2.58243	0.00981064	0.16946		AC140847.2	0.993283	2.96858	1.47864	2.00764	0.0446815	0.999979
KISS1R	2.62193	1.2986	0.609413	2.1309	0.0330973	0.358063		VGLL2	1.03293	2.41697	1.12121	2.15568	0.031109	0.571564		DCAF15	6.99649	-1.07987	0.418486	-2.58042	0.009868	0.169652		AL138752.2	1.72686	3.50582	1.49198	2.34978	0.0187848	0.999979
AC008760.1	1.76116	1.69385	0.795377	2.12961	0.0332034	0.358063		C5orf66	12.1714	-1.23266	0.571814	-2.1557	0.0311073	0.571564		AC097376.2	6.42181	1.22029	0.472868	2.58061	0.00986253	0.169652		AC079949.1	4.98553	1.57095	0.735251	2.13661	0.0326295	0.999979
AL590822.2	4.0039	-1.38029	0.647719	-2.13101	0.0330887	0.358063		AL137025.1	5.10224	1.08766	0.504514	2.15585	0.0310953	0.571564		AC018797.3	10.4174	-1.26043	0.488301	-2.58125	0.00984439	0.169652		AC005906.2	1.13692	2.89832	1.33572	2.16986	0.0300175	0.999979
AP003108.4	2.60511	1.40661	0.660791	2.12868	0.033281	0.358484		YY2	5.9539	1.36778	0.634569	2.15545	0.0311265	0.571564		AP000355.1	3.2739	2.12852	0.82518	2.57947	0.00989525	0.169961		CACNA1C-IT3	1.90588	3.76074	1.27432	2.95118	0.00316564	0.999979
SMIM10L2B	3.18964	-1.24506	0.585561	-2.12626	0.0334812	0.359818		AC046185.3	5.76595	1.34158	0.622439	2.15536	0.0311335	0.571564		ZNF208	2.84138	1.5812	0.613412	2.57772	0.00994555	0.170506		CAPNS2	63.6568	-1.40164	0.47377	-2.95847	0.0030917	0.999979
AC025423.1	3.05732	1.33409	0.627711	2.12533	0.0335595	0.36003		AL031432.5	1.36008	2.03114	0.941804	2.15665	0.0310333	0.571564		RINL	14.5373	1.00645	0.390394	2.57803	0.00993646	0.170506		CLLU1	1.80957	2.64667	1.2276	2.15598	0.0310853	0.999979
AL008727.1	2.24653	1.33816	0.630282	2.12311	0.0337446	0.360943		KRT74	0.844547	-1.74557	0.810628	-2.15335	0.0312909	0.572719		PCYOX1L	8.05754	1.10843	0.430363	2.57557	0.0100074	0.171188		ODC1-DT	2.17812	1.87816	0.883886	2.12489	0.0335958	0.999979
AL022151.1	2.06061	1.76704	0.835365	2.11529	0.0344054	0.364145		AC006305.2	1.26508	-2.07631	0.966375	-2.14856	0.0316695	0.574965		RNF150	17.0022	1.22973	0.477555	2.57505	0.0100227	0.171188		LINC02388	1.57428	2.16739	0.99316	2.18232	0.0290858	0.999979
TICAM1	6.24292	1.28749	0.608943	2.1143	0.0344899	0.364467		CAPN14	16.339	1.18565	0.5515	2.14987	0.0315656	0.574965		THAP8	3.64453	-1.30453	0.507289	-2.57157	0.010124	0.171537		MGAM	3.96914	1.89723	0.751731	2.52382	0.0116087	0.999979
ITGA7	3.0452	1.17804	0.557364	2.11359	0.0345506	0.364467		SETP9	1.55611	2.88225	1.34191	2.14787	0.031724	0.574965		AC011603.3	12.0907	1.05174	0.408937	2.57189	0.0101146	0.171537		AC007656.1	1.37282	2.85345	1.19637	2.38509	0.0170748	0.999979
DNER	4.52982	-1.23087	0.5824	-2.11345	0.0345624	0.364467		ADAMTS9-AS1	4.77264	1.13973	0.530559	2.14817	0.0317001	0.574965		AC016596.3	3.5651	2.29058	0.890672	2.57174	0.0101188	0.171537		C1GALT1P1	2.55737	-3.1066	1.08914	-2.85233	0.00434003	0.999979
AC078785.1	2.92849	1.58544	0.750203	2.11335	0.0345712	0.364467		HYPK	3.77169	1.36621	0.635759	2.14894	0.0316389	0.574965		ZNF671	5.34382	1.06762	0.415532	2.56929	0.0101907	0.171753		AC073569.1	5.1149	1.37612	0.597865	2.30172	0.0213508	0.999979
AC097716.1	3.70077	-1.22986	0.582784	-2.11031	0.0348313	0.364874		AF001548.2	2.46983	1.25034	0.581589	2.14987	0.0315655	0.574965		AL031123.2	1.74575	1.97209	0.767569	2.56926	0.0101915	0.171753		AC090680.1	2.22845	2.24868	1.11836	2.0107	0.0443572	0.999979
AL137077.2	1.64873	1.25667	0.595502	2.11027	0.0348353	0.364874		AL110115.2	0.973376	-2.05526	0.956985	-2.14764	0.0317423	0.574965		AL132857.2	5.51392	1.55962	0.607109	2.56893	0.0102012	0.171753		ZNF578	2.88664	1.78845	0.894933	1.99842	0.0456715	0.999979
AC009054.2	2.11261	1.28264	0.609045	2.10599	0.035205	0.36684		AC005224.2	3.18049	1.19762	0.557853	2.14685	0.0318055	0.575632		KCNMB1	8.63861	1.16224	0.452675	2.5675	0.0102434	0.17217		ARHGAP5-AS1	5.38445	1.34747	0.667897	2.01748	0.0436456	0.999979
MIR454	1.44182	-2.93504	1.39416	-2.10524	0.0352701	0.3671		LINC00393	2.99969	-1.71931	0.801084	-2.14623	0.0318549	0.576049		TNNI1	18.9482	1.8796	0.732301	2.5667	0.0102671	0.172312		AC025884.1	5.70762	-1.58427	0.775559	-2.04275	0.0410771	0.999979
AL158064.1	2.1086	1.1408	0.541968	2.10492	0.0352981	0.3671		AC234775.4	1.53402	1.77553	0.827502	2.14565	0.0319008	0.576402		AIMP2	2.21863	2.23115	0.869797	2.56513	0.0103136	0.172463		LINC02328	4.16762	2.00894	0.725288	2.76985	0.00560828	0.999979
Z97634.1	2.11056	1.43924	0.684475	2.10269	0.0354925	0.3676		SMPX	3.93876	2.5218	1.17858	2.1397	0.0323792	0.57651		ZNF429	9.03887	1.25776	0.490477	2.56437	0.0103364	0.172687		LINC02301	0.956346	2.78297	1.27268	2.1867	0.0287642	0.999979
CCNT2-AS1	1.55354	1.1962	0.569035	2.10215	0.0355403	0.367756		SALL4	5.39818	1.05158	0.491428	2.13985	0.0323667	0.57651		RAC2	31.822	1.13894	0.44423	2.56384	0.010352	0.172791		LINC01579	2.17468	2.04247	0.937866	2.17779	0.0294218	0.999979
GAU1	2.3083	1.72456	0.821072	2.10038	0.0356957	0.36849		FAM71E1	2.30535	2.00758	0.938063	2.14014	0.0323436	0.57651		FYB2	1.89796	2.61259	1.02077	2.55943	0.0104845	0.174526		AL356019.2	3.79989	-1.46633	0.718664	-2.04035	0.0413156	0.999979
ARHGEF33	1.49316	1.15466	0.54987	2.09989	0.0357388	0.368532		AQP7	0.940175	2.11359	0.987523	2.1403	0.0323307	0.57651		MARCHF2	9.13807	1.01064	0.395217	2.55718	0.0105523	0.174582		AL133485.2	6.58703	1.34507	0.624521	2.15377	0.0312585	0.999979
ABHD1	3.83621	1.00606	0.479246	2.09925	0.0357953	0.368912		RPL17P36	1.49641	-1.98863	0.928291	-2.14225	0.0321733	0.57651		TESPA1	9.65918	1.37485	0.537636	2.55721	0.0105514	0.174582		AL161804.1	2.8256	2.45351	1.0098	2.4297	0.0151115	0.999979
LINC00393	2.95695	-1.40221	0.668388	-2.0979	0.0359135	0.369162		LINC01625	1.13726	1.9778	0.922829	2.14319	0.0320978	0.57651		ALDH1A1	34.4598	1.13453	0.44373	2.5568	0.010564	0.174582		AC021231.1	1.1934	-3.7227	1.78395	-2.08677	0.0369088	0.999979
PTHLH	72.8651	-1.01617	0.485798	-2.09175	0.0364612	0.371786		ASPRV1	6.93755	-1.76857	0.825943	-2.14127	0.0322523	0.57651		NAP1L2	5.5429	1.65997	0.649199	2.55695	0.0105595	0.174582		AC090607.2	11.0774	1.1702	0.574433	2.03714	0.0416363	0.999979
KCNB2	2.79914	1.68119	0.803711	2.09179	0.0364575	0.371786		AL442663.2	1.79292	1.83815	0.859031	2.13979	0.0323714	0.57651		PARP15	13.4395	1.17171	0.458623	2.55485	0.0106233	0.175246		AC115102.1	9.28604	1.55753	0.573926	2.71382	0.00665123	0.999979
LINC02341	1.49157	-1.31472	0.628508	-2.09182	0.036455	0.371786		AC087878.1	1.70504	1.27404	0.595198	2.14052	0.0323126	0.57651		AL589935.1	2.12908	2.0447	0.800791	2.55335	0.0106692	0.175687		IQCH-AS1	9.53834	1.25208	0.582441	2.14971	0.0315783	0.999979
AL133384.2	2.78128	1.2186	0.582942	2.09042	0.0365798	0.371914		AC015853.3	1.23049	1.90039	0.88799	2.14011	0.0323462	0.57651		AC067945.2	3.55916	1.364	0.53433	2.55273	0.0106881	0.175842		AC083843.3	8.83138	-1.11992	0.502513	-2.22863	0.0258385	0.999979
LINC01949	1.71395	-1.39481	0.668455	-2.08662	0.0369227	0.373935		AC002470.1	1.42403	-1.81279	0.845947	-2.14291	0.03212	0.57651		SLAMF1	6.95772	1.3048	0.511346	2.5517	0.0107199	0.176091		AC104938.1	2.20585	2.1771	0.92683	2.34897	0.0188253	0.999979
LINC01229	2.02034	1.20224	0.576399	2.08577	0.0369993	0.373935		SMKR1	2.58021	-1.76846	0.827023	-2.13834	0.0324892	0.577489		RNU4-62P	13.5983	1.2317	0.482717	2.5516	0.010723	0.176091		AC092718.2	3.47125	1.97548	0.840072	2.35156	0.0186947	0.999979
AC112770.1	2.72516	-1.22045	0.584956	-2.08639	0.0369431	0.373935		LINC01111	1.66986	-1.56284	0.730808	-2.13852	0.0324748	0.577489		COLEC12	22.0596	1.19501	0.469228	2.54676	0.0108727	0.177704		AC098818.2	1.90523	2.26932	0.911214	2.49044	0.0127586	0.999979
ZNF676	2.39768	1.47717	0.708627	2.08455	0.0371106	0.374283		NUDT10	1.05956	1.70219	0.797007	2.13572	0.0327019	0.578075		DES	36.3418	3.44046	1.35053	2.54749	0.0108501	0.177704		AC007541.1	1.38834	2.68547	1.22499	2.19223	0.0283629	0.999979
TTYH1	3.72404	1.09684	0.527028	2.08117	0.0374181	0.374847		MANCR	3.30848	-1.48382	0.694785	-2.13566	0.0327073	0.578075		AL031432.4	3.20552	1.95051	0.765774	2.54711	0.0108618	0.177704		AL034376.2	1.7414	-3.33824	1.13773	-2.93411	0.00334508	0.999979
HES5	2.48636	-1.03442	0.497293	-2.08009	0.0375169	0.374847		AC011472.1	5.23942	1.11759	0.523233	2.13593	0.0326851	0.578075		AC008033.3	3.61255	2.4832	0.975302	2.54608	0.010894	0.177793		AC021087.3	4.0809	1.76099	0.882337	1.99583	0.0459526	0.999979
IGHV1-3	1.70062	-2.08205	0.999636	-2.08281	0.037269	0.374847		AC068860.1	2.54109	1.90818	0.893148	2.13647	0.0326412	0.578075		H3P6	2.83152	-2.22565	0.874709	-2.54444	0.0109452	0.178389		AC119674.1	3.33415	2.03509	0.695598	2.92568	0.0034371	0.999979
SFTA1P	2.49781	-1.35128	0.649103	-2.08177	0.0373633	0.374847		GPAT2	2.72219	1.58826	0.743979	2.13482	0.0327757	0.57835		AL009179.2	4.25313	1.94777	0.765929	2.54302	0.0109898	0.178879		LINC02178	2.15362	-3.1384	1.07294	-2.92504	0.00344413	0.999979
ST20-AS1	2.20176	-1.07546	0.517154	-2.07958	0.0375643	0.374847		P2RX6	1.17138	2.5375	1.19068	2.13114	0.0330779	0.581013		ZNF382	6.15305	1.24985	0.491818	2.54128	0.0110446	0.179294		TMEM178B	9.14201	2.32753	0.88999	2.61523	0.00891672	0.999979
MIA	3.75473	1.48252	0.711921	2.08242	0.0373039	0.374847		RNY3P16	1.97283	1.40985	0.661678	2.13071	0.0331127	0.581013		C16orf54	4.69019	1.69449	0.666706	2.54159	0.011035	0.179294		AL365475.1	5.11525	1.56435	0.773193	2.02323	0.0430497	0.999979
TCEAL2	1.81324	1.90766	0.917644	2.07887	0.0376294	0.37512		CDC37L1-DT	1.43451	1.48644	0.697762	2.1303	0.0331469	0.581146		MMP17	2.72018	-2.04328	0.804155	-2.5409	0.0110568	0.179333		AL031123.2	1.58399	2.18232	0.890632	2.4503	0.0142737	0.999979
SHISA6	1.70674	-1.57603	0.758196	-2.07866	0.037649	0.37512		GAS6	7.54801	1.11896	0.52555	2.12913	0.0332436	0.581909		UCP3	2.90456	1.59102	0.626571	2.53926	0.0111089	0.17986		AC140912.1	1.70833	2.54974	1.15019	2.21681	0.0266363	0.999979
GABRB1	1.93417	1.45169	0.698973	2.07689	0.0378113	0.375991		SMTNL2	1.06871	2.32632	1.09316	2.12807	0.0333311	0.581919		AC011816.1	1.90854	1.87982	0.740242	2.53947	0.011102	0.17986		MUC22	1.54163	3.03235	1.39416	2.17504	0.0296273	0.999979
LINC02446	1.62339	1.37288	0.661291	2.07606	0.0378883	0.37609		LINC00987	1.29346	1.55858	0.732464	2.12786	0.0333488	0.581919		LRRC3	8.99408	-1.22866	0.484124	-2.53791	0.0111517	0.180074		MAFTRR	2.88857	-1.90332	0.889277	-2.1403	0.0323306	0.999979
ADAMTSL1	1.87588	1.26234	0.608611	2.07414	0.0380666	0.377065		RERGL	1.04746	1.92049	0.905556	2.12079	0.0339395	0.582324		SFI1	12.4315	1.00726	0.396932	2.53761	0.0111613	0.180074		AC104964.3	1.23892	-2.00844	0.997334	-2.01381	0.0440299	0.999979
AC108734.4	2.39172	1.51668	0.73173	2.07273	0.0381974	0.377693		CCDC38	3.39134	-1.3168	0.621186	-2.11982	0.0340211	0.582324		CCDC170	6.70558	1.33771	0.527445	2.53621	0.0112058	0.180474		DLGAP1-AS5	1.8735	2.51322	1.12148	2.24099	0.025027	0.999979
U73166.1	2.11721	1.39288	0.672416	2.07146	0.038316	0.377839		GNGT2	2.82847	1.29328	0.60979	2.12087	0.0339331	0.582324		CELF4	2.47958	1.8756	0.740202	2.53391	0.0112799	0.181348		AC007342.5	25.3397	1.4272	0.57956	2.46256	0.0137949	0.999979
LINC02669	3.85097	-1.14729	0.553841	-2.07152	0.03831	0.377839		ANKS1B	3.18251	1.65846	0.782163	2.12036	0.0339761	0.582324		LINC00598	2.79723	1.72687	0.681478	2.53401	0.0112766	0.181348		GTF2I	13.0804	1.0741	0.533035	2.01507	0.0438973	0.999979
RN7SL698P	1.53637	-1.5058	0.729506	-2.06413	0.0390052	0.380366		AC072062.1	2.46199	1.39185	0.656754	2.11929	0.0340663	0.582324		AF064858.1	2.34646	-1.47793	0.583573	-2.53256	0.0113234	0.181832		AC007220.1	1.98175	2.05601	0.951241	2.1614	0.0306648	0.999979
VSTM2L	7.12266	1.26713	0.614074	2.06348	0.0390674	0.380493		AL392046.1	1.01076	2.37484	1.11993	2.12053	0.0339614	0.582324		MS4A1	209.236	1.51732	0.600009	2.52883	0.0114444	0.182364		AC006441.1	1.21053	1.81011	0.911956	1.98486	0.0471599	0.999979
AC010931.1	2.80695	1.55609	0.756835	2.05605	0.0397777	0.385507		AC009362.1	1.00675	-1.6131	0.75894	-2.12547	0.0335477	0.582324		LHFPL4	2.22269	2.82459	1.1166	2.52964	0.011418	0.182364		AC145207.5	8.06665	1.2527	0.574869	2.1791	0.0293245	0.999979
ST8SIA2	1.75201	-1.3486	0.657084	-2.0524	0.040131	0.386941		EIF2S2P3	2.60867	1.30276	0.614179	2.12114	0.0339104	0.582324		ZNF540	2.01205	1.79621	0.710041	2.52972	0.0114153	0.182364		AP005230.1	7.58583	1.02377	0.520413	1.96722	0.0491575	0.999979
MTLN	4.15783	1.43038	0.696918	2.05244	0.0401267	0.386941		AC083904.1	1.03143	2.09277	0.984904	2.12484	0.0335997	0.582324		NRAP	10.2303	3.28693	1.29964	2.52911	0.0114353	0.182364		EEF1DP7	4.45041	1.86147	0.735993	2.5292	0.0114324	0.999979
H2AC21	1.99963	1.78813	0.871148	2.05261	0.0401105	0.386941		LINC00996	3.53512	1.33072	0.627007	2.12233	0.0338097	0.582324		AL591721.1	36.3774	1.00728	0.39831	2.5289	0.0114422	0.182364		AC024267.4	3.07533	1.96724	0.894942	2.19817	0.0279369	0.999979
AL356275.1	1.7919	1.49875	0.730687	2.05115	0.0402524	0.387318		GYPB	1.29284	2.80621	1.32388	2.11968	0.0340329	0.582324		CAMTA1-DT	2.14507	1.63509	0.646507	2.52912	0.011435	0.182364		DPRXP4	1.1372	2.51073	0.98407	2.55137	0.01073	0.999979
AL133367.1	2.47211	1.07541	0.524416	2.05069	0.0402973	0.387343		AGAP7P	1.85709	2.26642	1.06932	2.1195	0.034048	0.582324		ZNF225	7.95872	1.09713	0.43389	2.52858	0.0114524	0.182364		AC119868.1	1.7632	3.15135	1.59925	1.97052	0.048779	0.999979
CYP4B1	10.1615	1.04633	0.511867	2.04414	0.0409398	0.391068		AC011337.1	3.12036	-1.20956	0.570085	-2.12171	0.0338619	0.582324		ZNF606	5.86406	1.09531	0.433319	2.52771	0.0114809	0.182404		DSG2-AS1	2.56132	2.06322	0.824479	2.50246	0.0123334	0.999979
PENK	2.85601	-1.28759	0.630253	-2.04298	0.0410546	0.391838		AL590822.2	3.75343	-1.5348	0.721878	-2.12613	0.0334928	0.582324		AC099501.1	3.11965	1.26362	0.499931	2.52759	0.0114848	0.182404		AC026474.1	3.4618	1.81617	0.896711	2.02537	0.0428295	0.999979
ZNF876P	2.58449	1.27889	0.627603	2.03773	0.0415767	0.39471		IRF8	6.89026	1.25471	0.592633	2.11718	0.0342444	0.58298		PPFIA2	1.67238	2.2783	0.902596	2.52417	0.0115973	0.183749		AC015910.1	7.92538	1.90019	0.73938	2.56997	0.0101707	0.999979
AC092964.1	3.43751	1.04782	0.514543	2.0364	0.04171	0.395291		TONSL	4.38937	-1.25201	0.591345	-2.11722	0.0342414	0.58298		MANCR	3.37194	-1.71239	0.678299	-2.52453	0.0115852	0.183749		AC135178.4	7.55522	1.31381	0.631751	2.07963	0.0375595	0.999979
LCE2B	2.87432	-2.10906	1.03884	-2.03021	0.0423352	0.399009		AC011997.2	0.953752	2.58256	1.21992	2.11699	0.0342608	0.58298		PLCE1-AS1	2.44754	1.82124	0.721563	2.52402	0.0116023	0.183749		AC037487.2	4.42619	1.83302	0.77424	2.36751	0.0179084	0.999979
AC099066.2	2.84522	-1.21075	0.596597	-2.02942	0.042415	0.399535		ZNF763	3.53346	1.08232	0.511843	2.11456	0.0344674	0.585518		MAN2A2	8.26541	1.07625	0.426701	2.52226	0.0116603	0.183918		AC027097.1	2.10097	1.35001	0.685751	1.96866	0.0489918	0.999979
TMIGD3	2.85639	-1.00873	0.497901	-2.02597	0.0427682	0.399572		AL034550.2	0.949094	-2.27834	1.07794	-2.11359	0.03455	0.586465		MMP13	28.2039	-1.70628	0.677126	-2.51989	0.0117392	0.184421		AC090360.1	3.08352	1.61255	0.798006	2.02073	0.0433076	0.999979
FCHO1	3.0498	-1.22512	0.604251	-2.02749	0.042612	0.399572		AL353586.1	0.918954	-2.46396	1.16634	-2.11256	0.0346386	0.587016		TCTN1	7.16577	1.21934	0.483777	2.52047	0.0117199	0.184421		AC022098.1	5.84848	1.51581	0.671648	2.25686	0.024017	0.999979
ADAMTS7P4	2.79573	1.20044	0.592553	2.02589	0.0427765	0.399572		PRR15L	9.66076	1.25472	0.59449	2.11058	0.0348085	0.587659		AL160272.1	3.29718	1.31114	0.520326	2.51985	0.0117405	0.184421		PTP4A2P1	0.893816	-2.31398	1.11252	-2.07995	0.0375299	0.999979
LNCAROD	3.79825	-1.23103	0.607303	-2.02705	0.0426572	0.399572		AC009403.1	4.49404	-1.08481	0.513938	-2.11078	0.0347912	0.587659		AMY2B	5.72512	1.26753	0.503366	2.5181	0.011799	0.184991		AC091151.2	1.20441	2.60231	1.21655	2.13908	0.0324289	0.999979
AC068308.1	1.72117	-1.07852	0.531748	-2.02825	0.0425343	0.399572		FCHO1	3.07724	-1.54559	0.732858	-2.10899	0.0349458	0.589098		SLC10A6	7.15645	-1.58884	0.631557	-2.51575	0.0118779	0.185912		MIR924HG	15.634	1.409	0.528155	2.66778	0.00763534	0.999979
KRT3	1.93333	-1.85979	0.919876	-2.02178	0.0431989	0.400732		CRHBP	0.870291	-2.1705	1.02953	-2.10825	0.0350097	0.589098		GPR85	4.32114	1.24794	0.496024	2.51589	0.0118733	0.185912		AC036176.2	0.84111	-2.25295	0.921849	-2.44395	0.0145276	0.999979
LOH12CR2	1.55738	-1.14136	0.564586	-2.02158	0.0432195	0.400732		LRRC72	1.69919	1.55261	0.73623	2.10886	0.0349564	0.589098		SLC1A1	3.03313	1.7907	0.712616	2.51286	0.0119757	0.187044		DNAH17-AS1	1.81227	-2.10821	0.979044	-2.15334	0.0312922	0.999979
CTBP2P8	1.46208	1.1667	0.576791	2.02275	0.0430987	0.400732		ADCYAP1R1	1.92355	1.55902	0.750174	2.07822	0.0376892	0.590053		BMP5	4.2473	1.59115	0.633269	2.5126	0.0119845	0.187044		LINC00907	1.50371	2.48436	1.01506	2.44751	0.0143847	0.999979
AC068647.1	4.21892	-1.43736	0.710539	-2.02291	0.0430824	0.400732		STX1B	1.12491	-2.12869	1.02602	-2.07469	0.038015	0.590053		KRT6B	2697.35	-1.35154	0.538427	-2.51016	0.0120677	0.187903		AC022726.1	1.22302	2.93481	1.26947	2.31184	0.0207864	0.999979
MTND3P10	1.7525	1.39387	0.689958	2.02022	0.0433606	0.401128		SCML2	2.97212	-1.26369	0.612057	-2.06466	0.0389551	0.590053		COX10-AS1	7.72932	1.05318	0.419667	2.50956	0.0120881	0.187903		AC010605.1	1.28645	2.06654	0.987918	2.09181	0.0364552	0.999979
Z95114.3	1.52812	1.36181	0.674118	2.02014	0.0433686	0.401128		ENO3	7.85364	1.3645	0.648094	2.10541	0.0352556	0.590053		AC005332.3	2.92814	1.45514	0.579784	2.50979	0.0120802	0.187903		AC020913.1	3.14854	-2.42184	1.03471	-2.3406	0.019253	0.999979
AL136097.2	4.25251	1.18902	0.588784	2.01945	0.0434403	0.401397		SEC16B	0.850968	-1.71162	0.82857	-2.06575	0.038852	0.590053		AC099845.1	2.14937	1.90567	0.759473	2.50921	0.0121003	0.187903		AC008764.2	3.02902	2.15187	0.886656	2.42695	0.0152265	0.999979
FCER2	2.56151	1.77913	0.881217	2.01895	0.0434929	0.401686		ZNF835	0.82075	2.33972	1.12033	2.08843	0.0367593	0.590053		SLC25A43	20.5006	-1.33747	0.533205	-2.50836	0.0121293	0.188081		SLC6A14	29.5495	-1.27161	0.599082	-2.12259	0.0337881	0.999979
GAD1	2.06036	1.27089	0.629753	2.01808	0.0435833	0.40193		PRRG3	3.40018	1.33708	0.640651	2.08706	0.0368829	0.590053		MGAT3-AS1	2.56544	2.16749	0.864329	2.50771	0.0121515	0.188157		LINC01224	2.3358	2.39773	1.12935	2.1231	0.0337454	0.999979
AC009487.3	1.84515	1.59402	0.790219	2.01718	0.0436764	0.402591		ASXL3	4.84643	1.00065	0.483879	2.06797	0.0386427	0.590053		AC008105.1	3.28705	1.49557	0.59664	2.50665	0.0121882	0.188517		ZNF528-AS1	10.0295	1.27227	0.528188	2.40875	0.0160072	0.999979
UBE2S	1.6461	1.03413	0.513717	2.01304	0.0441109	0.403216		NUP210L	2.66882	1.38206	0.662471	2.08622	0.0369587	0.590053		AC016995.1	3.49065	2.26376	0.903804	2.5047	0.0122554	0.189236		AL391422.4	2.72024	-1.42256	0.679227	-2.09437	0.0362266	0.999979
IGSF10	5.73679	1.14807	0.570134	2.01368	0.0440426	0.403216		GLB1L2	3.83436	1.41169	0.678003	2.08214	0.03733	0.590053		SGCA	3.18653	2.40913	0.964144	2.49872	0.0124641	0.19135		AC010326.4	0.942274	2.27891	1.15412	1.97459	0.0483147	0.999979
CARMIL2	1.72166	1.70022	0.843971	2.01455	0.0439523	0.403216		TNNI1	18.7354	1.3891	0.663448	2.09376	0.0362815	0.590053		NKX3-1	16.709	1.5166	0.607031	2.4984	0.0124757	0.19135		AC139792.1	9.68559	1.81284	0.694214	2.61136	0.00901839	0.999979
PRR7-AS1	2.30993	-1.20833	0.599974	-2.01397	0.0440127	0.403216		NTNG1	1.76886	1.46517	0.696405	2.1039	0.0353871	0.590053		EPPK1	38.9978	-1.03145	0.413128	-2.49668	0.012536	0.191475		AC011337.1	3.2389	2.56314	0.904331	2.83429	0.00459272	0.999979
AC091182.2	4.32148	-1.09257	0.542959	-2.01226	0.0441926	0.403216		KLKB1	1.65877	1.70246	0.811043	2.0991	0.0358082	0.590053		AC018629.1	37.1425	-1.11276	0.445589	-2.49728	0.0125151	0.191475		AC012213.4	1.57075	-2.97237	0.97804	-3.03911	0.00237279	0.999979
AC099791.2	1.66653	1.32378	0.65718	2.01433	0.0439751	0.403216		NIBAN3	19.1911	1.33807	0.640945	2.08766	0.0368286	0.590053		PAX6	2.61033	1.91975	0.769247	2.49562	0.0125736	0.191888		AL050343.3	1.21043	1.90283	0.924908	2.05732	0.0396559	0.999979
RNU2-28P	1.45665	-1.67686	0.834427	-2.0096	0.0444735	0.403623		TP53I13	7.30306	-1.00259	0.485765	-2.06393	0.0390242	0.590053		LRRC37A4P	15.7868	1.17757	0.472354	2.49298	0.0126676	0.192681		Z97832.2	4.4846	2.06025	0.851649	2.41912	0.0155579	0.999979
FMN2	1.4779	1.55611	0.775308	2.00708	0.044741	0.404106		GALNTL6	0.842577	1.62792	0.781587	2.08284	0.0372657	0.590053		AC080132.1	1.73821	1.95759	0.78551	2.49213	0.012698	0.192985		AL139246.5	4.34947	2.49897	0.92222	2.70973	0.00673372	0.999979
ADH1C	2.79365	1.4135	0.707104	1.999	0.0456088	0.407839		ADGRE1	4.33678	1.19873	0.57367	2.08958	0.0366555	0.590053		SLC4A10	1.64195	2.20984	0.88703	2.49127	0.0127286	0.193289		AL596325.2	3.11468	-2.01241	0.827755	-2.43116	0.0150504	0.999979
FKBP8	2.47499	1.11092	0.556986	1.99452	0.0460954	0.409954		MIEF2	5.39668	-1.11663	0.53708	-2.07908	0.0376104	0.590053		CHRDL1	9.63597	1.76356	0.708629	2.48869	0.0128213	0.193309		OR10AH1P	1.51802	2.74579	1.14469	2.39873	0.0164522	0.999979
IL19	7.719	-1.16122	0.582498	-1.99352	0.0462041	0.410366		CEP295NL	1.92546	1.88108	0.90237	2.0846	0.037106	0.590053		CD52	213.849	1.03237	0.414796	2.48887	0.0128151	0.193309		ZNF595	5.19081	2.06097	0.71709	2.87408	0.00405204	0.999979
FAM13C	3.12885	1.04537	0.524655	1.9925	0.0463162	0.410712		PRR36	1.15467	-2.30359	1.11227	-2.07107	0.0383519	0.590053		IFNLR1	5.85781	-1.27605	0.512296	-2.49084	0.0127441	0.193309		AL358472.2	3.25029	2.26624	0.884568	2.56198	0.0104078	0.999979
RNF212	14.5051	1.20749	0.606433	1.99113	0.0464664	0.41121		CNTN2	2.34069	1.68522	0.8167	2.06345	0.0390696	0.590053		BTLA	5.83805	1.48464	0.596145	2.4904	0.0127601	0.193309		AL590560.3	2.99954	2.14551	1.01106	2.12204	0.0338347	0.999979
AL022323.4	1.78056	1.34329	0.674778	1.99071	0.0465124	0.41121		SGCZ	2.85331	-1.40731	0.678467	-2.07426	0.0380556	0.590053		KLHL41	26.8366	2.64468	1.06272	2.4886	0.0128247	0.193309		AL133245.1	2.59809	1.62145	0.696819	2.32694	0.0199686	0.999979
ZBTB20-AS5	2.01798	-1.82022	0.915467	-1.98829	0.0467791	0.412243		CYP4X1	12.0411	1.03831	0.496387	2.09173	0.0364628	0.590053		AC084740.1	2.07055	2.22288	0.893089	2.48897	0.0128112	0.193309		AC027644.3	1.96477	2.51056	1.01896	2.46385	0.0137454	0.999979
AICDA	2.80857	1.50496	0.757753	1.98609	0.0470237	0.413238		COL25A1	2.08448	1.5176	0.728987	2.08179	0.0373618	0.590053		CRYGS	8.47296	1.18466	0.476487	2.48624	0.0129102	0.193718		AL159169.2	2.08769	1.4905	0.714005	2.08752	0.0368409	0.999979
SIM1	4.37798	1.32942	0.669814	1.98476	0.0471713	0.413491		PAQR9	1.87246	-1.33254	0.63611	-2.09483	0.0361865	0.590053		MYBPC2	22.4234	2.68158	1.07957	2.48394	0.0129939	0.193857		TBC1D8-AS1	3.12572	1.55396	0.791232	1.96398	0.0495329	0.999979
PROC	3.30892	-1.22773	0.618912	-1.98369	0.0472909	0.413491		FAM180A	2.22666	-1.29752	0.618685	-2.09723	0.0359736	0.590053		CSKMT	60.5136	-1.01136	0.407183	-2.48381	0.0129985	0.193857		AC012360.3	21.0988	-1.11189	0.491284	-2.26324	0.0236211	0.999979
PLN	2.84348	1.14884	0.579666	1.98189	0.0474912	0.413491		PTPRT	3.21929	1.47162	0.709021	2.07557	0.0379339	0.590053		C5	5.07999	1.18355	0.477167	2.48036	0.0131248	0.195113		AC018645.3	3.40365	1.96857	0.952286	2.0672	0.0387151	0.999979
AC007537.1	2.12986	1.10026	0.554879	1.98288	0.0473812	0.413491		EEF1A1P5	1.79957	2.27329	1.09954	2.06749	0.0386882	0.590053		TMEM243	10.1428	1.1471	0.46268	2.47924	0.0131662	0.195355		AC005776.2	13.5673	1.07179	0.511264	2.09635	0.0360511	0.999979
ADAMTS16	2.02424	1.52753	0.772274	1.97797	0.0479326	0.414707		UCKL1	5.02173	1.42302	0.683787	2.08109	0.0374257	0.590053		LINC02328	3.5907	1.45118	0.585306	2.47935	0.0131621	0.195355		FAM25BP	4.89107	-2.34769	0.806692	-2.91027	0.0036112	0.999979
AC131097.2	1.44532	1.35332	0.68401	1.9785	0.0478719	0.414707		AARD	1.12815	-2.31209	1.10454	-2.09327	0.0363249	0.590053		LRRC37BP1	4.93534	1.22683	0.495513	2.47588	0.0132909	0.196778		AP000238.1	1.01252	-2.4866	1.23878	-2.0073	0.0447175	0.999979
ZNF540	1.87296	1.04106	0.526706	1.97655	0.0480931	0.415089		RNF208	5.19359	1.09033	0.526337	2.07155	0.0383075	0.590053		RAET1L	11.9513	-1.25801	0.50818	-2.47551	0.0133046	0.196822		AC096992.2	18.1698	1.20557	0.426776	2.82484	0.00473049	0.999979
AL158834.1	4.74511	1.13851	0.575964	1.97671	0.0480749	0.415089		LINC01422	3.15037	1.20764	0.575969	2.09671	0.0360191	0.590053		TIPARP-AS1	2.36312	-1.92824	0.779066	-2.47507	0.0133212	0.196883		AL354810.1	2.47995	3.6045	1.26247	2.85512	0.004302	0.999979
DMBT1	16.7502	2.04673	1.03677	1.97414	0.0483654	0.416866		RPL32P1	2.74518	1.55529	0.740825	2.09941	0.0357812	0.590053		TMEM178A	2.52711	1.6378	0.661987	2.47407	0.0133585	0.197044		AC007610.5	1.21295	3.24168	1.58129	2.05003	0.0403619	0.999979
SYCE1L	1.46446	1.15871	0.587843	1.97112	0.0487104	0.417359		LINC02840	1.55328	-1.56985	0.747687	-2.09961	0.035763	0.590053		C2orf15	3.0276	1.4977	0.605385	2.47396	0.0133626	0.197044		AC073335.2	1.13263	2.77288	1.08016	2.56709	0.0102555	0.999979
AP001363.1	1.49535	1.48194	0.753331	1.96718	0.0491624	0.41836		RPSAP21	1.99819	-1.34586	0.643711	-2.09079	0.0365473	0.590053		TMEM132B	5.06828	-1.08927	0.44042	-2.47324	0.0133893	0.197121		AC108860.3	10.2451	-1.68977	0.695474	-2.42966	0.015113	0.999979
KLLN	1.43298	1.06771	0.542984	1.96637	0.0492554	0.418793		LINC01535	1.43542	2.01027	0.963991	2.08536	0.0370362	0.590053		CCDC141	11.527	1.12983	0.457038	2.47207	0.0134333	0.197611		AC012409.2	1.32211	-2.27049	0.95947	-2.3664	0.0179618	0.999979
AL356019.2	2.79746	-1.04321	0.531046	-1.96445	0.049478	0.419154		TRPM2-AS	3.96946	-1.49096	0.720269	-2.07001	0.0384516	0.590053		AL358472.2	2.84865	1.48819	0.602206	2.47123	0.0134648	0.197756		AC008115.4	1.2005	2.6683	1.34353	1.98604	0.0470286	0.999979
AC093765.3	1.89963	1.33911	0.681756	1.96421	0.0495061	0.419154		FAM53B-AS1	0.964737	2.31723	1.11365	2.08076	0.0374559	0.590053		BMP3	6.30947	1.64409	0.665551	2.47027	0.0135011	0.198131		AC105429.1	5.74367	1.65282	0.686882	2.40627	0.0161165	0.999979
FYB2	1.65715	1.57275	0.801571	1.96209	0.0497523	0.420224		AC107072.2	3.30591	1.2865	0.611445	2.10404	0.035375	0.590053		VSIG8	30.1045	-1.71096	0.692945	-2.46911	0.0135448	0.198614		H2AC14	3.77772	-1.65966	0.741554	-2.23808	0.025216	0.999979
ANKRD20A21P	1.84013	1.33681	0.681334	1.96205	0.0497569	0.420224		LINC00402	1.21595	1.92792	0.933237	2.06584	0.0388433	0.590053		KEL	2.11921	2.24	0.907541	2.46821	0.0135792	0.1988		AL031663.3	1.36856	2.53845	1.13903	2.2286	0.0258408	0.999979
ADPRHL1	3.25723	1.24097	0.633034	1.96036	0.0499542	0.420256		AC114808.2	1.27488	2.08267	1.00863	2.06486	0.0389365	0.590053		CCR5	3.36779	1.61771	0.655732	2.46704	0.0136237	0.198975		AC005363.2	1.96005	1.78173	0.85288	2.08907	0.036701	0.999979
AC000085.1	1.60165	1.56877	0.800184	1.96052	0.0499353	0.420256		RPLP0P2	2.2023	1.28079	0.612889	2.08976	0.0366392	0.590053		LINC01608	3.48121	-1.71107	0.693551	-2.46711	0.0136207	0.198975		LINC02351	1.15004	3.05808	1.534	1.99353	0.0462029	0.999979
								AC114316.1	6.13236	-1.26224	0.600237	-2.10291	0.0354737	0.590053		TAP1	2.54133	1.83518	0.744078	2.46638	0.0136488	0.199025		AL137143.1	1.86243	2.45128	0.996474	2.45995	0.0138955	0.999979
								AC016571.1	5.07891	1.11023	0.536666	2.06875	0.0385691	0.590053		ARR3	1.92187	2.36588	0.959853	2.46484	0.0137076	0.199399		LINC00624	4.62377	2.21178	0.750322	2.94777	0.00320073	0.999979
								AC138956.2	3.52245	1.45506	0.69147	2.1043	0.0353525	0.590053		KRT16P1	2.02824	-2.26794	0.920599	-2.46354	0.0137571	0.199399		AC105101.1	7.1514	1.46654	0.737955	1.98731	0.0468883	0.999979
								AC005389.1	3.70319	-1.35161	0.646163	-2.09175	0.0364605	0.590053		ZNF528-AS1	10.7747	1.09039	0.442341	2.46504	0.0137	0.199399		AC005785.2	25.533	1.03024	0.443189	2.32462	0.0200925	0.999979
								AP000879.2	4.53885	-1.43127	0.689521	-2.07574	0.0379179	0.590053		CD8B2	2.59144	2.66516	1.08246	2.46214	0.0138111	0.199961		AC134043.3	9.55098	1.3755	0.497264	2.76613	0.00567259	0.999979
								LINC02552	1.90489	1.48036	0.705573	2.09809	0.0358968	0.590053		IRX6	2.87398	2.16121	0.878943	2.45887	0.0139376	0.200853		AJ003147.3	1.28483	2.43622	1.21028	2.01294	0.0441206	0.999979
								AL356020.1	1.37841	1.94393	0.927128	2.09672	0.0360182	0.590053		C9orf139	5.2478	1.22148	0.496771	2.45885	0.0139384	0.200853		AC021945.1	5.33242	1.61875	0.791926	2.04407	0.0409465	0.999979
								MYL12BP1	1.10813	2.72058	1.30471	2.0852	0.0370509	0.590053		PHKA2	8.07377	1.27243	0.517809	2.45733	0.0139973	0.201543		AC009159.4	1.52546	-3.13094	1.16747	-2.68183	0.00732215	0.999979
								SMG1P7	3.55141	1.23564	0.588849	2.0984	0.03587	0.590053		KCNIP2	1.64801	1.98624	0.808561	2.45651	0.0140293	0.201688		AC004925.1	1.62284	3.52732	1.60914	2.19204	0.0283763	0.999979
								LINC02078	1.24993	2.09176	1.01262	2.0657	0.0388571	0.590053		AL390071.1	3.35167	1.61976	0.660155	2.45361	0.0141429	0.20237		AL008638.3	1.39618	2.06763	0.991683	2.08497	0.0370718	0.999979
								C2orf15	3.03321	1.10156	0.526629	2.09171	0.0364642	0.590053		AL160274.1	4.584	1.56495	0.63838	2.45144	0.0142284	0.203435		AC104791.2	2.007	-1.48979	0.742601	-2.00617	0.0448378	0.999979
								AC021752.1	1.54698	-1.78375	0.857403	-2.08041	0.0374877	0.590053		ZNF460	4.42286	1.47872	0.603515	2.45018	0.0142786	0.203993		AC091181.1	10.2452	1.30269	0.59507	2.18913	0.0285872	0.999979
								AC009716.2	1.59964	-1.75375	0.834536	-2.10147	0.0356001	0.590053		BCAR3-AS1	3.93522	1.75573	0.716689	2.44977	0.0142946	0.204062		AC124283.5	1.69145	2.32861	1.09537	2.12586	0.0335148	0.999979
								AC099753.1	0.991169	1.96418	0.94501	2.07847	0.0376659	0.590053		IRF1-AS1	76.2525	1.05642	0.431374	2.44896	0.014327	0.20416		AC019278.1	1.98514	1.92495	0.921484	2.08896	0.036711	0.999979
								AL392172.2	2.2428	1.73022	0.831363	2.08119	0.0374164	0.590053		EPOP	5.99912	-1.27534	0.520846	-2.4486	0.0143413	0.20416		AP002800.1	5.68746	-1.55036	0.63639	-2.43618	0.0148435	0.999979
								AL355377.4	1.93405	-1.76373	0.854098	-2.06502	0.0389214	0.590053		PIGF	1.64699	1.87173	0.764629	2.4479	0.0143693	0.204334		AL096816.1	1.58634	3.29146	1.20935	2.72167	0.00649524	0.999979
								AL022318.5	1.56743	-1.83985	0.890452	-2.0662	0.0388099	0.590053		AC012158.1	1.94423	1.81347	0.741094	2.44702	0.0144042	0.204355		AC067852.4	5.96818	1.20983	0.570139	2.122	0.0338381	0.999979
								PHOX2B	0.848042	1.96671	0.955314	2.05871	0.0395221	0.59027		AL137782.1	4.40812	1.42388	0.581794	2.4474	0.0143891	0.204355		AL365209.1	1.7317	2.7271	1.23325	2.21131	0.0270142	0.999979
								AL603910.1	10.7076	-1.05422	0.511409	-2.06139	0.0392656	0.59027		USP51	6.92889	1.03613	0.423725	2.4453	0.0144732	0.204824		AC237221.2	1.54946	3.14373	1.25801	2.49897	0.0124556	0.999979
								AC007040.2	0.959642	2.38329	1.15715	2.05961	0.0394358	0.59027		AL031727.1	9.23008	1.00259	0.410162	2.44438	0.0145099	0.204904		AC233723.2	2.15409	-2.53029	1.0923	-2.31647	0.0205326	0.999979
								AC034111.1	0.958536	1.71503	0.832447	2.06023	0.0393767	0.59027		SULT1C2	2.43994	1.84909	0.75707	2.44243	0.0145886	0.20554		FP236383.4	8.73248	-6.83341	2.95168	-2.31509	0.0206079	0.999979
								AC022165.1	3.50937	-1.17766	0.571824	-2.05949	0.0394477	0.59027		KIF25	1.88615	2.27653	0.932405	2.44157	0.0146237	0.205718		FP671120.8	13.5041	-6.36625	2.5875	-2.46038	0.0138789	0.999979
								AC073592.3	1.94791	1.59357	0.7733	2.06074	0.0393282	0.59027		MYT1L	1.87205	1.74435	0.714374	2.44179	0.0146146	0.205718		LINC00550	1.6602	3.3874	1.44225	2.34868	0.0188399	0.999979
								NPSR1-AS1	3.26394	-1.04499	0.508068	-2.05679	0.0397066	0.592159		AC090559.1	6.07635	1.3239	0.542376	2.44092	0.0146499	0.205929		MPP7-DT	0.906192	3.16275	1.50226	2.10533	0.0352629	0.999979
								AP000346.1	1.36231	2.37904	1.15746	2.0554	0.0398399	0.592572		ZNF620	3.80402	1.55004	0.635528	2.43897	0.014729	0.206883		AC112487.2	1.226	2.90249	1.25034	2.32136	0.0202673	0.999979
								AL133367.1	2.60289	1.30003	0.632674	2.05481	0.0398969	0.592572		B3GALT5	33.9856	1.36446	0.559533	2.43858	0.0147453	0.206953		AL445623.2	2.77027	2.05153	0.818103	2.50767	0.012153	0.999979
								BX284668.5	2.15503	1.22619	0.596888	2.0543	0.0399463	0.592903		KMO	3.45737	1.18737	0.487172	2.43728	0.0147982	0.207378		AC092329.4	2.82375	2.87794	1.00922	2.85164	0.0043494	0.999979
								HMGB3P31	0.94718	-2.62036	1.27634	-2.05304	0.040069	0.593515		AVPR1A	3.72947	-1.27395	0.522652	-2.43747	0.0147905	0.207378		AC074008.1	1.47908	2.58278	1.22702	2.10493	0.0352976	0.999979
								SLC34A2	2.75653	1.48127	0.72306	2.04861	0.0405005	0.596271		TCIM	15.5993	1.19763	0.491518	2.43659	0.0148264	0.207456		AC068831.8	3.1717	2.56823	1.11304	2.30741	0.0210322	0.999979
								CSPG4	30.1428	-1.14731	0.55987	-2.04925	0.040438	0.596271		PCED1B	6.79181	1.21367	0.498393	2.43516	0.0148852	0.208121		AL390957.1	4.0378	1.24115	0.629562	1.97146	0.0486717	0.999979
								AC090877.1	1.8116	1.88019	0.91748	2.04929	0.0404334	0.596271		CCDC159	3.17815	1.14039	0.468451	2.43438	0.0149173	0.208252		AL356417.3	1.53548	2.35877	0.902756	2.61285	0.00897901	0.999979
								AC004477.1	2.70761	1.26344	0.616702	2.04871	0.0404903	0.596271		RNF157	3.47408	1.49858	0.615926	2.43305	0.0149723	0.208816		AC012291.3	6.51454	1.45531	0.595314	2.44461	0.0145009	0.999979
								AC138627.1	1.09837	1.85561	0.907776	2.04413	0.0409411	0.59682		PRKAA2	11.7413	1.12386	0.462176	2.43167	0.0150292	0.208816		AC104260.3	1.39014	2.99526	1.25854	2.37995	0.0173149	0.999979
								LINC01929	1.18619	2.64576	1.29341	2.04556	0.0407994	0.59682		SUGT1P2	3.56722	1.25422	0.5158	2.4316	0.0150324	0.208816		LINC02680	6.90482	1.51577	0.705044	2.14989	0.0315638	0.999979
								AL590560.3	2.77071	-1.31812	0.644547	-2.04503	0.0408516	0.59682		AC010148.1	2.1092	1.86598	0.767218	2.43214	0.0150098	0.208816		BX890604.2	10.6851	1.35067	0.515602	2.61959	0.0088035	0.999979
								AC118553.2	2.07156	1.12754	0.550756	2.04725	0.0406333	0.59682		AP005233.2	2.34037	1.93409	0.795427	2.43151	0.0150361	0.208816		AP000944.5	1.77259	1.64555	0.812125	2.02622	0.0427418	0.999979
								LCAL1	14.9291	-1.93356	0.945939	-2.04406	0.0409473	0.59682		AC114801.3	7.88218	1.28843	0.530544	2.42851	0.015161	0.209901		AC073840.1	4.26898	2.91931	1.14751	2.54404	0.0109579	0.999979
								CAMK1G	1.0472	-1.65175	0.809943	-2.03934	0.0414157	0.600048		CLEC1B	4.0127	-1.62695	0.670704	-2.42573	0.0152775	0.210097		AC022137.3	1.54257	2.95116	1.15395	2.55745	0.0105441	0.999979
								AC125612.1	1.35471	1.87076	0.916759	2.04062	0.0412882	0.600048		GXYLT2	11.2486	1.34342	0.55366	2.42644	0.0152479	0.210097		AL133482.1	1.3963	2.98507	1.44616	2.06413	0.0390053	0.999979
								BCDIN3D-AS1	3.0686	1.1754	0.576682	2.03821	0.0415285	0.600885		MEX3A	12.5959	1.15695	0.476914	2.42591	0.0152702	0.210097		AC084834.1	1.45678	3.13803	1.4131	2.22067	0.0263734	0.999979
								AC009303.4	2.62685	-1.2018	0.589591	-2.03836	0.0415142	0.600885		AC005086.2	11.3845	-1.02933	0.424179	-2.42664	0.0152392	0.210097		AC107081.5	3.49809	1.61853	0.805564	2.00919	0.044517	0.999979
								AC009054.2	2.29319	1.47222	0.722706	2.0371	0.0416404	0.602106		AC008264.2	3.65715	-1.94039	0.799928	-2.42571	0.0152786	0.210097		AP005717.2	1.51149	2.12525	0.930757	2.28336	0.0224091	0.999979
								SCN1B	7.62332	1.07619	0.529981	2.03062	0.0422941	0.604699		LRRC72	1.65484	2.24037	0.924422	2.42354	0.01537	0.210724		AC099506.3	0.94518	-3.09965	1.47825	-2.09683	0.0360082	0.999979
								KCNT1	1.48484	2.02389	0.997131	2.02971	0.042386	0.604699		ARHGAP45	5.52784	2.20936	0.912037	2.42244	0.0154166	0.211204		AC139019.1	9.93805	-2.37341	0.794656	-2.98671	0.00281997	0.999979
								GSG1	0.943949	1.87451	0.922966	2.03096	0.0422588	0.604699		SCN4B	5.41235	-1.1737	0.484778	-2.42112	0.0154728	0.211815		AL591506.1	1.53347	-2.93543	1.05208	-2.79012	0.00526878	0.999979
								TTC24	0.898229	2.08366	1.02706	2.02875	0.0424836	0.604699		NAPSB	5.29314	1.34795	0.557465	2.418	0.0156062	0.211904		AC006112.1	0.960367	3.19639	1.39722	2.28767	0.0221567	0.999979
								LINC01517	2.62157	1.3372	0.658114	2.03186	0.0421678	0.604699		PRSS36	8.50645	1.1947	0.493609	2.42033	0.0155063	0.211904		AL110114.1	1.80616	-1.68836	0.798724	-2.11382	0.0345304	0.999979
								GOLGA8N	0.871425	1.84987	0.910984	2.03063	0.0422922	0.604699		HDDC3	3.97602	-1.54718	0.639599	-2.41898	0.0155641	0.211904		AC124066.1	1.04685	3.09911	1.24082	2.49762	0.0125029	0.999979
								HNRNPA1P54	4.77478	1.00016	0.491817	2.03359	0.0419925	0.604699		AL359636.2	3.90026	1.45834	0.602761	2.41942	0.0155451	0.211904		AC090348.1	2.06854	3.05552	1.45945	2.09362	0.0362939	0.999979
								AC007537.1	2.19489	1.43831	0.707993	2.03153	0.042201	0.604699		GAS2	2.953	1.56081	0.645657	2.4174	0.0156319	0.211938		AC017037.5	1.25718	2.59157	1.30098	1.99202	0.0463688	0.999979
								CCNYL7	1.13097	1.93456	0.953075	2.02981	0.0423759	0.604699		ADH1C	3.11437	2.18	0.901934	2.41702	0.015648	0.211999		AL138824.1	1.62113	2.51867	1.04929	2.40036	0.0163788	0.999979
								ZNF56	3.80715	1.13796	0.559884	2.03249	0.042104	0.604699		RPL23AP53	1.77005	-1.69483	0.701342	-2.41656	0.015668	0.212113		AP000224.1	9.74028	1.67126	0.702013	2.38066	0.0172816	0.999979
								SPIB	41.1902	1.12315	0.55224	2.0338	0.0419715	0.604699		STARD8	4.29437	1.33737	0.553906	2.41444	0.0157596	0.212726		AC006525.1	1.38908	1.88337	0.956793	1.96842	0.0490197	0.999979
								BX640514.2	1.03396	1.8873	0.927988	2.03375	0.0419769	0.604699		AC010931.1	3.13059	2.58876	1.07262	2.41349	0.0158004	0.213119		AL163534.1	1.48097	3.16641	1.51537	2.08953	0.0366598	0.999979
								ZDHHC11	2.19288	-1.25211	0.617687	-2.0271	0.0426523	0.605918		ILDR2	2.52526	1.64112	0.680058	2.41321	0.0158127	0.213128		AC055714.1	1.25639	2.44463	1.15421	2.11802	0.0341737	0.999979
								KRT4	3407.77	1.21407	0.599019	2.02676	0.0426874	0.606006		CADM2	5.14251	1.20623	0.500333	2.41085	0.0159155	0.213683		AC005909.2	1.13514	-2.40148	1.16218	-2.06635	0.0387957	0.999979
								GRIN3A	1.55701	1.54689	0.763667	2.0256	0.0428055	0.606911		AP004609.3	6.02906	1.71989	0.713227	2.41142	0.0158905	0.213683		AL450338.2	1.25175	3.20837	1.39867	2.29387	0.0217977	0.999979
								ALDH8A1	2.78216	1.73162	0.855542	2.02401	0.0429694	0.607448		AC024257.3	6.20448	1.27456	0.528838	2.41013	0.015947	0.213683		AL022318.5	1.77017	3.42279	1.18159	2.89676	0.00377037	0.999979
								PKDREJ	0.934717	-1.62481	0.803247	-2.0228	0.0430934	0.607448		CCDC136	4.76029	1.343	0.557344	2.40964	0.0159684	0.213813
								SMARCE1P1	6.14732	1.11995	0.553579	2.0231	0.0430628	0.607448		ZNF221	1.59789	2.36802	0.983239	2.40839	0.0160232	0.214391
								AC067956.1	1.23665	1.91826	0.94809	2.02329	0.0430434	0.607448		ADAM20	3.06677	1.73544	0.720911	2.40729	0.0160716	0.214751
								AC091042.1	2.1284	1.38754	0.685575	2.0239	0.04298	0.607448		LINC02341	1.60514	-1.95983	0.814213	-2.40702	0.0160831	0.214751
								NKAIN2	4.80813	-1.12214	0.554875	-2.02232	0.0431432	0.607758		FUT6	32.152	1.25233	0.520371	2.4066	0.0161018	0.214816
								FCER2	2.8388	2.13256	1.05561	2.02022	0.0433607	0.607853		TNNI2	28.7747	1.59958	0.665006	2.40536	0.0161564	0.215176
								C7	14.4306	1.39186	0.689485	2.01869	0.0435191	0.607853		CATSPERB	2.92818	1.60065	0.665933	2.40363	0.0162333	0.215709
								PAEP	0.823232	2.02655	1.00423	2.01801	0.0435905	0.607853		LINC00499	2.80863	1.64844	0.686053	2.40279	0.0162705	0.215784
								PSPN	4.46525	-1.07524	0.532368	-2.01973	0.0434119	0.607853		ATP1A2	6.51765	2.53347	1.05514	2.40107	0.016347	0.21604
								GXYLT2	11.1376	1.041	0.515197	2.02058	0.0433235	0.607853		SOX5	13.3776	1.10512	0.460306	2.40084	0.0163577	0.21604
								TSPYL6	1.86414	-1.47612	0.730954	-2.01945	0.043441	0.607853		PGBD5	9.91207	-1.05107	0.437884	-2.40034	0.0163798	0.21604
								AC090527.1	1.04421	2.39333	1.18379	2.02175	0.0432023	0.607853		LINC01320	1.9707	1.84002	0.766602	2.40023	0.0163846	0.21604
								AC108688.1	3.08076	1.30383	0.644991	2.02147	0.0432312	0.607853		AC244034.2	2.57877	2.08426	0.868317	2.40035	0.0163796	0.21604
								AC119868.1	1.22219	-2.37976	1.17827	-2.0197	0.0434149	0.607853		DLGAP1-AS5	4.33538	2.17811	0.907832	2.39924	0.0164291	0.21604
								PTMAP11	0.957535	2.07301	1.02678	2.01894	0.0434932	0.607853		AC005776.2	15.2531	1.00426	0.418524	2.39952	0.0164165	0.21604
								AC009554.2	1.11115	1.81353	0.898562	2.01826	0.0435645	0.607853		AC022098.1	5.81035	1.1805	0.492424	2.39733	0.016515	0.216719
								SYT9	2.1924	1.58104	0.784292	2.01588	0.0438121	0.608267		AC010618.2	9.49459	-1.09189	0.455455	-2.39735	0.016514	0.216719
								TMEM186	3.06864	1.31604	0.653472	2.01392	0.0440176	0.608267		CD302	6.09349	1.36752	0.570527	2.39694	0.0165325	0.216778
								SMARCE1P6	2.00146	1.51284	0.75131	2.0136	0.0440513	0.608267		MTOR-AS1	9.41096	-1.67519	0.698968	-2.39666	0.0165452	0.21679
								MORF4L1P1	2.5031	1.08848	0.540441	2.01406	0.0440034	0.608267		TTC4	6.41378	-1.32498	0.552908	-2.39639	0.0165573	0.216793
								AC078785.1	3.2511	1.69483	0.842065	2.01271	0.0441454	0.608267		TSPAN8	6.15737	1.65677	0.692044	2.39402	0.0166647	0.217578
								LINC02125	1.00773	2.3957	1.19064	2.01211	0.0442087	0.608267		HEY1	19.3196	1.17258	0.489752	2.39423	0.0166551	0.217578
								AC105345.2	1.76842	-1.24966	0.620147	-2.0151	0.0438944	0.608267		SASH3	70.2958	1.02866	0.429983	2.39233	0.0167418	0.21781
								ST20-AS1	2.17277	-1.30341	0.646481	-2.01616	0.0437829	0.608267		LINC02073	2.92071	1.90925	0.797929	2.39276	0.0167224	0.21781
								AQP4-AS1	3.15734	1.31876	0.654384	2.01528	0.0438756	0.608267		AC009951.4	4.64188	1.46045	0.610342	2.39284	0.0167185	0.21781
								AL031587.3	1.57107	1.61288	0.801292	2.01285	0.0441306	0.608267		ST13P15	6.70984	1.1152	0.466242	2.39188	0.0167623	0.217899
								BEST3	1.18683	2.11923	1.05367	2.01128	0.0442959	0.608318		ZNF227	7.07141	1.18556	0.496061	2.38995	0.0168509	0.218454
								MAB21L3	6.61847	-1.10238	0.547958	-2.0118	0.0442411	0.608318		PTPRT	3.30419	2.01392	0.842903	2.38926	0.0168822	0.218551
								CASR	1.11744	1.86108	0.9283	2.00483	0.044981	0.609996		HERC2P2	3.60707	1.40022	0.586315	2.38817	0.0169323	0.218736
								MPPED2	3.3554	1.03055	0.514009	2.00493	0.0449705	0.609996		AC009271.1	12.4234	1.25264	0.524679	2.38745	0.0169657	0.218902
								SI	0.8911	1.68275	0.839054	2.00553	0.0449059	0.609996		VAMP1	9.71539	1.21476	0.509057	2.38629	0.0170192	0.219396
								MYOM1	12.9969	1.40335	0.698819	2.00817	0.0446255	0.609996		CERKL	1.85486	1.79869	0.753953	2.38568	0.0170476	0.219463
								KIAA1755	5.56531	1.12036	0.558093	2.00747	0.0446996	0.609996		LRRC4	22.5948	1.21021	0.508461	2.38014	0.0173061	0.220448
								AC007277.1	1.55274	-1.96962	0.981285	-2.00718	0.0447303	0.609996		RRAD	13.3543	1.47628	0.619785	2.38192	0.0172225	0.220448
								AC104134.1	1.03218	1.92883	0.960082	2.00903	0.0445342	0.609996		EPGN	16.2874	-1.25294	0.526579	-2.3794	0.0173409	0.220448
								AC005534.2	0.89717	-1.74339	0.86941	-2.00525	0.0449358	0.609996		RNU4-42P	1.87284	-1.69648	0.712551	-2.38086	0.0172723	0.220448
								LINC01828	3.21115	-1.2986	0.647712	-2.0049	0.044974	0.609996		LIX1L-AS1	6.35408	1.29089	0.541635	2.38333	0.0171569	0.220448
								AL031733.2	8.18284	1.27823	0.636934	2.00684	0.0447665	0.609996		MUC22	2.14007	3.0716	1.28966	2.38172	0.0172319	0.220448
								AC016705.2	3.18607	1.88683	0.940581	2.00603	0.0448534	0.609996		LINC01533	2.15949	2.01211	0.844761	2.38187	0.0172252	0.220448
								MT1L	1.52601	-1.67273	0.834438	-2.00462	0.045004	0.609996		IGLC7	90.2736	-1.73794	0.73066	-2.37858	0.0173793	0.220627
								AC023424.2	5.30462	-1.03272	0.514106	-2.00877	0.0445616	0.609996		RGS20	5.84046	-1.49135	0.627978	-2.37484	0.0175567	0.221579
								PCDHB1	1.28204	-1.92326	0.961953	-1.99933	0.0455728	0.610041		TRBC2	55.9595	1.01385	0.427162	2.37345	0.0176228	0.221579
								RAPH1	5.72396	1.07847	0.539389	1.99943	0.0455616	0.610041		XKR9	4.6072	1.50444	0.633742	2.37391	0.017601	0.221579
								ZNRF3-AS1	1.26273	-2.08774	1.04236	-2.0029	0.0451877	0.610041		TRHDE-AS1	5.6754	-1.38974	0.585478	-2.37368	0.0176118	0.221579
								IDO2	2.46768	1.44514	0.722857	1.99921	0.0455857	0.610041		TUBB2A	37.6609	-1.03848	0.43761	-2.37307	0.017641	0.221648
								AC092155.1	1.76218	1.46666	0.732084	2.0034	0.0451341	0.610041		P3H1	12.024	1.05814	0.446071	2.37213	0.017686	0.221942
								U73166.1	2.34626	1.59278	0.796435	1.99988	0.0455129	0.610041		ANKRD20A11P	72.7502	1.35484	0.571211	2.37187	0.0176984	0.221942
								RNU7-57P	0.813157	-2.23893	1.1178	-2.00298	0.0451798	0.610041		ZNF100	9.8972	1.06777	0.450259	2.37146	0.0177182	0.221979
								AP000553.2	1.08374	1.35444	0.677391	1.9995	0.0455542	0.610041		AL136528.1	6.59134	1.37911	0.581778	2.37052	0.0177633	0.221979
								PKD1L3	16.5594	1.48028	0.739952	2.00051	0.0454454	0.610041		COL19A1	15.1299	1.11682	0.471316	2.36958	0.0178084	0.22223
								AC130448.1	2.17752	1.4454	0.722558	2.00039	0.0454581	0.610041		KRTDAP	442.476	-1.63069	0.688398	-2.36883	0.0178446	0.222379
								B4GALNT2	2.54866	1.81797	0.910313	1.99708	0.0458164	0.610352		SERPINB3	64.7675	-1.07668	0.454612	-2.36834	0.0178682	0.222521
								CABP4	3.41619	1.25104	0.626457	1.99701	0.0458236	0.610352		SCIN	21.8541	1.01356	0.428271	2.36664	0.0179503	0.223241
								RBBP4P1	3.52653	1.50908	0.755279	1.99804	0.0457122	0.610352		PTGS1	24.8386	-1.09763	0.463768	-2.36677	0.0179442	0.223241
								AC092338.3	2.60503	1.31529	0.658259	1.99813	0.0457027	0.610352		CR391992.1	2.94639	1.73464	0.733278	2.3656	0.0180009	0.223416
								NDNF	2.39039	1.74654	0.875427	1.99508	0.0460345	0.610629		SMOC1	5.60259	-1.79731	0.759888	-2.36523	0.018019	0.223489
								AL033519.4	0.832559	-2.16572	1.08541	-1.99529	0.0460111	0.610629		BMPER	3.53631	1.7408	0.737576	2.36016	0.0182669	0.225525
								AL035458.1	1.34242	-1.5658	0.78471	-1.99538	0.046001	0.610629		SERPINE1	41.2608	-1.19067	0.504817	-2.35861	0.0183433	0.225996
								AC084824.6	6.08051	1.25639	0.629806	1.99488	0.0460562	0.610629		SNORD116-10	1.85679	3.07102	1.3028	2.35724	0.0184113	0.226365
								KRT16P3	2.03046	-1.74359	0.875091	-1.99247	0.04632	0.61264		KLHL33	3.53215	2.41902	1.0275	2.35428	0.0185584	0.227414
								CHN2	2.29928	1.25874	0.631988	1.99172	0.0464016	0.612978		AGAP12P	1.74659	-2.89982	1.23181	-2.35412	0.0185665	0.227414
								RGL4	3.39019	-1.29412	0.650544	-1.98928	0.0466699	0.613925		LILRA2	2.0594	1.90717	0.810467	2.35318	0.0186136	0.227481
								AP002387.1	1.74697	-1.43779	0.722547	-1.98989	0.0466036	0.613925		HPN	2.73788	-2.00289	0.851527	-2.35211	0.0186672	0.227555
								AL390766.1	3.60311	-1.05982	0.53258	-1.98997	0.0465947	0.613925		AL662844.4	1.84357	2.43239	1.03409	2.35219	0.0186632	0.227555
								AC104257.1	0.969162	-1.936	0.973173	-1.98937	0.0466603	0.613925		RAP1GAP	8.93381	-1.03295	0.439481	-2.35039	0.0187539	0.227829
								HSPB3	0.911577	2.61645	1.31648	1.98746	0.0468716	0.614807		AC009656.1	3.5163	1.37657	0.585675	2.35041	0.018753	0.227829
								ADAMTSL4-AS1	1.88543	1.656	0.8333	1.98728	0.0468913	0.614807		AC099778.1	5.6354	1.22082	0.519243	2.35116	0.0187151	0.227829
								AC011503.2	1.16186	1.9048	0.959197	1.98582	0.0470529	0.615262		CUX2	3.29891	1.95486	0.832412	2.34842	0.018853	0.228127
								AC006427.2	0.959254	1.95853	0.986534	1.98527	0.0471149	0.615377		AREG	33.2293	-1.10546	0.471007	-2.34701	0.0189248	0.22882
								VIM-AS1	2.49427	1.21331	0.611686	1.98355	0.0473062	0.615863		AC022034.1	19.9901	1.11022	0.473126	2.34656	0.0189478	0.22882
								LINC02254	3.42063	1.50901	0.760825	1.98339	0.0473242	0.615863		HLA-DQB1	49.3686	1.03432	0.440838	2.34626	0.0189627	0.22885
								NKG7	8.54507	1.06195	0.535954	1.98141	0.047545	0.616508		AL139246.5	3.69717	1.83454	0.782196	2.34537	0.0190083	0.229099
								MMP7	19.5659	1.35524	0.684318	1.98043	0.0476558	0.616508		CRTAM	5.54142	1.55392	0.663149	2.34324	0.0191172	0.229916
								MEGF10	3.61026	1.37865	0.69554	1.98212	0.0474653	0.616508		AL392172.2	2.39062	2.19603	0.937249	2.34306	0.0191263	0.229916
								SLAMF8	5.35568	1.62297	0.819436	1.98059	0.0476375	0.616508		PKIA	14.8717	1.1882	0.507379	2.34184	0.0191889	0.230518
								CPLX4	1.41961	-1.82089	0.918698	-1.98203	0.0474757	0.616508		HSPB8	9.84973	1.41941	0.606323	2.34102	0.0192312	0.230725
								PDZD7	0.888464	1.88286	0.950676	1.98055	0.0476419	0.616508		SLC31A2	6.44972	1.05764	0.452042	2.33969	0.0192999	0.231246
								APOM	1.62664	-1.2964	0.654337	-1.98124	0.0475641	0.616508		TBL1Y	1.64016	2.37728	1.01635	2.33903	0.0193337	0.231349
								ATP6V1FNB	7.12081	-1.19846	0.60477	-1.98168	0.0475148	0.616508		ALG13-AS1	10.4851	1.26	0.538937	2.33793	0.019391	0.231732
								LINC01878	2.92747	1.34479	0.679361	1.9795	0.0477601	0.617127		DDIT4	6.4837	-1.44851	0.620194	-2.33557	0.0195139	0.232462
								CHRNA1	2.50511	1.74525	0.882477	1.97768	0.0479652	0.61868		AC007566.1	2.94889	1.52926	0.655176	2.33413	0.0195891	0.233188
								MTCO1P19	1.04384	1.97171	0.997705	1.97625	0.0481266	0.619666		AL596325.2	2.8044	-1.71804	0.736195	-2.33367	0.0196129	0.233319
								THBS4	30.1684	1.31577	0.666165	1.97514	0.0482519	0.620054		NPFFR1	2.99849	1.46383	0.627582	2.3325	0.0196746	0.233902
								CCDC153	1.66179	1.6777	0.849271	1.97546	0.0482157	0.620054		PRB2	3.99097	2.34083	1.00431	2.33078	0.0197648	0.23467
								PHYHIPL	1.05891	1.80146	0.913932	1.97111	0.0487111	0.620066		ZNF610	1.91816	1.66994	0.71669	2.33007	0.0198024	0.234965
								ADAMTSL1	2.0297	1.46842	0.745318	1.97019	0.0488167	0.620066		PTGIS	13.8396	1.26327	0.542954	2.32665	0.0199838	0.235331
								LINC02642	0.864933	2.0621	1.04608	1.97126	0.0486946	0.620066		HRC	3.48902	2.54465	1.09345	2.32718	0.0199559	0.235331
								AC090197.1	2.51166	1.35274	0.685868	1.9723	0.048575	0.620066		GABRB3	3.61769	1.4542	0.625037	2.32659	0.0199873	0.235331
								ATP2C2-AS1	0.905889	-1.92107	0.974624	-1.97109	0.0487133	0.620066		SPRR2B	242.719	-1.74386	0.749374	-2.32709	0.0199603	0.235331
								DISC1FP1	0.967314	1.55447	0.788459	1.97153	0.0486638	0.620066		PDC-AS1	6.1691	1.00746	0.432952	2.32695	0.019968	0.235331
								AC008760.1	1.97421	1.96303	0.994685	1.97352	0.0484364	0.620066		AP001329.1	29.3516	1.27057	0.546029	2.32692	0.0199695	0.235331
								AC027449.1	1.11472	2.19454	1.11401	1.96995	0.048844	0.620066		PTHLH	73.6587	-1.46462	0.629768	-2.32565	0.0200371	0.235683
								AC091769.2	3.33932	-1.32562	0.671898	-1.97294	0.0485019	0.620066		AL158834.1	5.22214	1.7807	0.765865	2.32509	0.0200672	0.235683
								AL139393.1	1.96507	-1.68864	0.858233	-1.96758	0.0491163	0.62143		IL12A-AS1	2.22861	1.74767	0.752198	2.32342	0.0201566	0.236113
								FLRT3	7.00022	-1.15091	0.58513	-1.96693	0.0491908	0.621569		SLC7A8	51.6803	-1.03054	0.443666	-2.32279	0.0201906	0.236349
								HOXC-AS1	5.21561	-1.56809	0.797581	-1.96606	0.0492917	0.621849		ADRA2A	2.68151	1.78827	0.770113	2.32209	0.0202283	0.236349
								WNK2	12.0901	1.11604	0.56814	1.96437	0.0494872	0.623094		C12orf60	1.80188	1.87407	0.807196	2.3217	0.020249	0.236441
								AC090061.1	1.4001	1.66887	0.849635	1.96422	0.0495044	0.623094		AL161756.1	6.19437	-1.55838	0.671519	-2.32068	0.020304	0.236837
								PDCL3P5	1.09679	1.64282	0.836604	1.96367	0.0495679	0.623535		LINC01684	4.93964	1.28128	0.552135	2.32059	0.0203088	0.236837
								AC079848.1	1.33685	-1.59854	0.814678	-1.96217	0.0497424	0.62501		C11orf65	4.82076	1.33836	0.576924	2.31982	0.0203505	0.237173
								AC097654.1	2.98746	1.40444	0.716487	1.96018	0.0499753	0.627576		MCMDC2	4.23803	-1.2219	0.526813	-2.31941	0.0203726	0.23727
																FCRL2	7.6009	1.62984	0.703015	2.31835	0.0204301	0.237473
																SPRR2G	471.41	-1.75272	0.756086	-2.31815	0.020441	0.237473
																PTGDR	2.47258	1.66767	0.719324	2.31838	0.0204287	0.237473
																ZNF571	4.44983	1.13534	0.489911	2.31744	0.0204795	0.23762
																C1orf174	26.6949	1.70341	0.735272	2.31671	0.0205195	0.237703
																AL009179.1	2.40213	1.74763	0.754551	2.31612	0.0205515	0.237703
																AC106845.1	1.7985	1.73021	0.746929	2.31644	0.0205344	0.237703
																KCNK7	5.24176	-1.40917	0.608758	-2.31483	0.0206224	0.238222
																LRRC49	7.84088	1.05764	0.45696	2.31451	0.0206399	0.238274
																FLT3LG	4.01661	1.97583	0.854209	2.31305	0.02072	0.238599
																ZNF524	5.13172	1.13079	0.489251	2.31126	0.0208185	0.239133
																OLFML3	6.07633	1.23633	0.5352	2.31004	0.0208858	0.239379
																CD27	5.21572	1.84944	0.800932	2.30912	0.0209372	0.239379
																FRG1BP	5.3547	1.01302	0.438576	2.30979	0.0208996	0.239379
																UFSP1	2.08441	1.87347	0.810905	2.31034	0.0208693	0.239379
																ZNF727	2.60441	1.78614	0.773639	2.30875	0.0209574	0.239379
																AC130448.1	2.02872	1.88405	0.815865	2.30926	0.020929	0.239379
																U73169.1	1.67261	1.93415	0.837959	2.30816	0.0209901	0.239454
																NEXMIF	5.04927	1.49137	0.647023	2.30498	0.0211679	0.240287
																ZNF790-AS1	13.6267	1.02409	0.444253	2.30519	0.021156	0.240287
																GFRA2	6.42868	1.28133	0.556064	2.30428	0.021207	0.240433
																AC112512.1	2.78977	2.23705	0.97153	2.30261	0.0213007	0.241226
																AC068473.5	1.75593	1.72504	0.749535	2.30148	0.0213646	0.241622
																HEPHL1	66.7074	-1.10517	0.480324	-2.30088	0.0213983	0.241706
																POLH-AS1	1.86956	2.04759	0.890441	2.29952	0.0214754	0.241822
																AC072061.1	2.402	1.88326	0.819114	2.29914	0.021497	0.241822
																AC019080.4	3.36714	1.53874	0.66912	2.29965	0.0214683	0.241822
																RASAL1	9.62735	-1.10749	0.482167	-2.2969	0.0216244	0.241943
																LMOD1	20.0824	1.13399	0.493553	2.2976	0.0215845	0.241943
																AC024270.1	2.48917	-3.51876	1.53102	-2.29832	0.0215439	0.241943
																AP003717.4	1.66026	2.05402	0.894563	2.29612	0.0216691	0.241943
																CASQ1	4.78007	2.24721	0.979114	2.29515	0.0217248	0.242117
																AC013562.1	2.33815	2.6108	1.13753	2.29514	0.021725	0.242117
																AC016394.3	2.55939	1.36071	0.59316	2.294	0.0217906	0.2427
																KISS1R	2.99269	1.82579	0.796429	2.29247	0.0218786	0.243058
																FBN2	13.8025	-1.21755	0.530953	-2.29314	0.0218397	0.243058
																WDR31	5.9088	1.01801	0.444104	2.29229	0.021889	0.243058
																MORF4L1P1	2.60311	1.39171	0.607029	2.29265	0.0218682	0.243058
																C21orf62-AS1	10.3869	1.20257	0.524887	2.29111	0.0219571	0.243372
																NPTX1	1.77438	2.1555	0.941036	2.29056	0.0219887	0.243575
																TBX18	4.59916	-1.23881	0.541309	-2.28855	0.0221052	0.244449
																MYH1	10.4122	3.60288	1.57497	2.28758	0.0221617	0.244753
																AC007842.1	5.9457	1.27015	0.555196	2.28775	0.022152	0.244753
																GZMB	13.7556	1.10946	0.485345	2.28591	0.0222595	0.245072
																KLHL31	3.70217	1.65243	0.722935	2.28572	0.0222708	0.245072
																SPINK6	19.3314	-2.14752	0.939157	-2.28665	0.0222162	0.245072
																ADAMTS9-AS2	7.60692	1.20378	0.526568	2.28608	0.0222493	0.245072
																PPT2-EGFL8	2.69374	2.33659	1.02258	2.285	0.0223128	0.245241
																AK1	5.61105	1.58826	0.695386	2.284	0.0223713	0.245296
																PRR34	6.25643	1.19297	0.522268	2.2842	0.0223597	0.245296
																PARM1-AS1	2.09357	1.81727	0.795529	2.28435	0.0223508	0.245296
																KCNB1	2.11179	1.75806	0.77056	2.28153	0.0225168	0.246009
																CR1	3.7576	1.60764	0.704425	2.28221	0.0224771	0.246009
																LINC01727	2.43993	1.61348	0.707129	2.28174	0.0225049	0.246009
																LMCD1-AS1	2.50258	1.50594	0.660538	2.27987	0.0226156	0.246692
																AC007849.1	9.94114	1.53101	0.671706	2.27929	0.02265	0.246736
																SULT6B1	1.61084	2.24921	0.987025	2.27877	0.0226806	0.246769
																LSAMP	23.172	1.12875	0.495644	2.27735	0.0227654	0.24696
																AC079322.1	4.64795	1.34531	0.590605	2.27786	0.0227351	0.24696
																AC060766.6	1.6216	2.29145	1.00615	2.27745	0.0227596	0.24696
																AC020913.1	3.07978	-1.75548	0.770996	-2.2769	0.0227922	0.247104
																CBLN1	1.72193	2.09677	0.921311	2.27585	0.0228547	0.247198
																KRT4	3492.95	1.46106	0.641917	2.27608	0.0228411	0.247198
																CAMK2B	3.85855	1.82461	0.802162	2.27462	0.0229289	0.247854
																AL137077.2	1.9165	1.85383	0.815091	2.27439	0.0229426	0.247856
																AC007000.4	2.2317	1.48009	0.650911	2.27387	0.0229739	0.248047
																SIX4	10.2871	1.18757	0.522364	2.27344	0.0229994	0.248155
																RELA-DT	3.84817	1.0276	0.452041	2.27325	0.0230109	0.248155
																RBBP4P1	3.67127	1.85452	0.816103	2.27241	0.0230615	0.248409
																RBM20	5.31192	1.25389	0.551846	2.27218	0.0230758	0.248417
																L3MBTL4	16.478	1.16425	0.51254	2.27153	0.0231152	0.248515
																ADAP1	10.942	1.0675	0.470056	2.271	0.0231472	0.248602
																ZSCAN2	4.52706	1.1249	0.495768	2.26901	0.0232676	0.249603
																MYEF2	8.98459	1.08134	0.477058	2.26669	0.0234093	0.250537
																PABPC5	2.48402	1.57418	0.69503	2.26491	0.023518	0.25123
																KRT14	2808.07	-1.25298	0.55331	-2.26451	0.0235425	0.25123
																LINC01694	3.43426	1.74147	0.768868	2.26498	0.0235142	0.25123
																SERPINI2	1.93785	1.95131	0.862174	2.26324	0.0236208	0.25167
																SCN9A	14.0504	1.16709	0.515782	2.26276	0.0236507	0.25167
																CHRM2	7.00019	1.72044	0.760489	2.26228	0.0236799	0.25167
																ZNF253	5.19551	1.16564	0.515124	2.26284	0.0236457	0.25167
																SLC49A3	3.95715	1.29005	0.570485	2.26133	0.0237391	0.252154
																CXCR3	3.15797	1.47353	0.652002	2.26	0.0238211	0.252587
																FHOD3	5.57145	1.26164	0.558412	2.25934	0.0238623	0.252877
																KCNQ5-IT1	3.74943	1.08475	0.480246	2.25874	0.0238993	0.253062
																TSPAN10	12.6986	-1.00366	0.444459	-2.25815	0.0239362	0.253075
																LY86	5.68813	1.22645	0.543816	2.25527	0.0241166	0.253521
																MPL	3.84516	-1.37003	0.607318	-2.25588	0.0240782	0.253521
																INSYN2B	5.1314	1.25872	0.558383	2.25423	0.024182	0.253758
																AL031733.2	8.39974	1.60495	0.712224	2.25344	0.0242314	0.253758
																CHI3L1	81.7789	1.05925	0.470299	2.25229	0.0243042	0.253893
																COX6B2	9.5718	1.35015	0.599689	2.25141	0.0243595	0.253893
																LMOD3	12.938	1.99672	0.88653	2.25228	0.0243044	0.253893
																AL513534.3	2.03332	1.72239	0.764806	2.25207	0.024318	0.253893
																PPP5D1	7.41838	1.05784	0.470551	2.2481	0.0245698	0.255193
																LINC00299	5.67422	1.22455	0.544751	2.24791	0.0245817	0.255193
																ZNF682	10.2311	1.27656	0.568077	2.24716	0.0246298	0.255548
																HSPB2	2.14539	1.903	0.847167	2.24631	0.0246842	0.255968
																FAM221A	5.50994	1.10582	0.492384	2.24584	0.0247142	0.256134
																CLNK	9.09538	1.09471	0.487545	2.24536	0.0247451	0.25631
																CLDN10	3.05209	2.29595	1.02295	2.24445	0.0248038	0.256599
																AC009126.1	3.09497	1.42817	0.636402	2.24413	0.0248242	0.256599
																LTK	1.63149	1.85108	0.825377	2.24271	0.0249156	0.256771
																SH2B2	8.26257	1.02345	0.456466	2.24212	0.0249534	0.256872
																AC008850.2	3.78547	1.53121	0.683052	2.24172	0.0249796	0.256997
																MAP3K19	2.08563	2.09903	0.936909	2.24038	0.0250663	0.257125
																FAM66D	6.78723	1.31116	0.585474	2.23948	0.025125	0.257338
																FOLR2	13.4889	1.1044	0.493705	2.23696	0.025289	0.258617
																BET1-AS1	2.42181	1.91525	0.856312	2.23662	0.0253109	0.258617
																AOAH	13.6782	1.04605	0.467851	2.23587	0.0253602	0.258842
																DERA	10.6378	1.0283	0.46023	2.23432	0.0254618	0.259155
																PCDHGA1	1.60074	1.79447	0.803195	2.23417	0.0254719	0.259155
																PPP2R2C	40.0851	-1.05334	0.472043	-2.23144	0.0256521	0.259893
																HABP4	8.15363	1.16198	0.520728	2.23145	0.0256514	0.259893
																H3P47	2.78667	1.5805	0.708315	2.23135	0.0256578	0.259893
																MFF-DT	5.29362	1.08629	0.486966	2.23072	0.0256996	0.260173
																ARMC10	25.2236	-1.02276	0.458626	-2.23005	0.0257438	0.260376
																CKM	11.2609	4.01298	1.80032	2.22903	0.0258118	0.260877
																AP001318.2	2.09317	1.91788	0.860728	2.22821	0.0258667	0.261144
																NKX2-5	2.57997	1.9596	0.879788	2.22735	0.0259239	0.261578
																HAPLN1	2.81219	1.30684	0.587208	2.22552	0.0260467	0.261773
																CELF2-AS2	4.2455	1.34124	0.602752	2.22519	0.0260684	0.261773
																AC087878.1	1.81972	1.64551	0.739479	2.22523	0.026066	0.261773
																RORC	3.26648	1.56051	0.702469	2.22146	0.0263195	0.263166
																AC004908.1	1.88552	1.81371	0.816429	2.22152	0.0263158	0.263166
																AC234775.4	1.62846	2.12345	0.956234	2.22064	0.0263756	0.263197
																PRORSD1P	2.08842	1.63228	0.735377	2.21965	0.0264423	0.263618
																MOV10L1	3.12499	1.68286	0.758826	2.21772	0.0265738	0.26398
																B3GNTL1	2.97891	1.36525	0.615506	2.21809	0.0265485	0.26398
																AP000240.1	2.37132	-1.3327	0.600922	-2.21775	0.0265719	0.26398
																RPS3AP49	3.5502	1.23785	0.558427	2.21668	0.0266453	0.264188
																KLKB1	1.8104	1.94806	0.879219	2.21567	0.026714	0.264566
																TNNT3	14.7778	2.24541	1.01424	2.21389	0.0268362	0.264637
																ROR1-AS1	3.2827	1.57481	0.711517	2.21331	0.0268763	0.264637
																AC124804.1	1.75745	2.14583	0.969061	2.21434	0.0268056	0.264637
																AL133245.1	2.69657	1.3738	0.620592	2.2137	0.0268496	0.264637
																CALB2	6.55789	-1.60098	0.72349	-2.21286	0.0269074	0.264659
																PLAC9	6.554	1.15734	0.522992	2.21291	0.0269035	0.264659
																SLC25A15	5.21293	1.19194	0.539405	2.20973	0.0271238	0.265391
																ZNF676	2.77961	1.99475	0.902866	2.20935	0.02715	0.265391
																PI3	1813.68	-1.19218	0.539734	-2.20883	0.0271863	0.26541
																RGS13	4.03367	1.37759	0.624253	2.20679	0.027329	0.265419
																NBPF20	2.15697	1.45214	0.658	2.2069	0.0273211	0.265419
																RPL6P27	2.98784	1.14494	0.518648	2.20754	0.0272761	0.265419
																AC096564.1	3.48735	1.29065	0.58445	2.20832	0.0272219	0.265419
																AC007406.5	4.22909	1.70856	0.774126	2.20709	0.0273081	0.265419
																FZD8	4.39853	1.4693	0.666143	2.20569	0.0274057	0.265584
																RYR2	12.7114	-1.02893	0.466492	-2.20567	0.0274068	0.265584
																PSTPIP1	10.6147	1.34788	0.611429	2.20448	0.0274907	0.265695
																H2AC11	1.98257	-1.41773	0.643088	-2.20457	0.0274844	0.265695
																AC011595.2	1.69266	2.63339	1.19431	2.20494	0.0274586	0.265695
																AC005062.1	2.53104	1.69163	0.767608	2.20377	0.0275403	0.265894
																ARHGAP44	3.21969	1.35385	0.615768	2.19863	0.0279041	0.2674
																MAN2B1	2.30956	1.55622	0.708684	2.19594	0.0280965	0.2674
																CNR1	1.76271	1.81022	0.823646	2.19782	0.027962	0.2674
																FMN2	1.69197	2.19709	0.999251	2.19874	0.0278965	0.2674
																AC022007.1	3.04092	1.2781	0.581659	2.19734	0.027996	0.2674
																EPHA1-AS1	3.40839	1.33121	0.605907	2.19706	0.0280164	0.2674
																SPRR2F	136.309	-1.49354	0.67995	-2.19654	0.0280531	0.2674
																SRD5A3-AS1	4.75771	1.19351	0.543462	2.19612	0.028083	0.2674
																PKD1L3	10.9289	1.60911	0.732323	2.19726	0.0280017	0.2674
																AL662907.2	5.96023	-1.0582	0.481648	-2.19703	0.0280183	0.2674
																AC018445.4	1.72991	1.51184	0.687398	2.19936	0.0278524	0.2674
																AC027251.1	2.89996	1.84276	0.839131	2.19603	0.0280899	0.2674
																FAM155A	2.97325	1.39869	0.637168	2.19516	0.0281522	0.267577
																GPR27	3.623	1.70985	0.779662	2.19307	0.0283025	0.268478
																AL441992.2	4.78126	-1.18172	0.539038	-2.19227	0.0283602	0.268478
																NPY6R	1.70356	2.36301	1.07782	2.19239	0.0283513	0.268478
																HSPD1P11	4.54555	1.23263	0.562437	2.19158	0.02841	0.268478
																AL158064.1	2.34443	1.62087	0.73993	2.19057	0.0284827	0.268907
																ADAMDEC1	11.199	1.26466	0.57767	2.18924	0.0285798	0.269469
																AL035461.3	8.90137	1.0203	0.466117	2.18894	0.028601	0.269469
																MEIS3	3.90854	1.33688	0.611025	2.18793	0.0286749	0.270027
																ZNF876P	3.00917	1.7401	0.796229	2.18542	0.0288579	0.271157
																ECEL1	3.84601	2.13098	0.975544	2.18441	0.0289325	0.271175
																HSPB7	6.42882	2.37273	1.08614	2.18454	0.0289225	0.271175
																CYS1	7.39049	-1.45138	0.664358	-2.18464	0.0289152	0.271175
																LINC02466	6.5322	-1.85719	0.85004	-2.18483	0.0289012	0.271175
																RBM26-AS1	4.22524	1.06442	0.487651	2.18276	0.0290535	0.271808
																FAM227A	12.1125	1.1144	0.511294	2.17957	0.0292893	0.272783
																PPP3CC	5.19275	1.05827	0.485875	2.17807	0.0294009	0.272907
																AC026474.1	3.14255	1.31071	0.601729	2.17825	0.0293877	0.272907
																AP005482.4	3.24916	1.29024	0.592154	2.1789	0.0293391	0.272907
																FER1L6-AS2	1.73562	2.44832	1.12496	2.17635	0.0295291	0.273438
																SHROOM1	9.11863	1.12774	0.518366	2.17556	0.0295881	0.273736
																PLIN5	13.3987	-1.06664	0.490293	-2.17552	0.029591	0.273736
																MKRN5P	1.89984	1.90739	0.877181	2.17445	0.0296712	0.274062
																DSG4	4.22941	-1.46302	0.673105	-2.17354	0.0297394	0.27428
																ZNF613	3.33151	1.04814	0.482419	2.17268	0.0298046	0.274604
																CLN3	5.4317	1.20706	0.55597	2.17108	0.0299249	0.275297
																LINC01597	2.39514	1.54989	0.713832	2.17122	0.0299147	0.275297
																AC107398.3	1.76948	2.01281	0.927014	2.17128	0.0299099	0.275297
																FAM3D	19.6856	1.19337	0.549763	2.17071	0.0299534	0.275416
																AC079203.1	1.60925	1.82652	0.841718	2.17	0.0300071	0.275617
																EREG	21.8785	-1.41254	0.652611	-2.16444	0.0304305	0.277548
																CDKL2	2.21951	1.535	0.709144	2.16459	0.0304194	0.277548
																AC004988.1	3.57583	1.50237	0.694007	2.16478	0.0304042	0.277548
																RPL13AP20	4.64054	1.13282	0.523202	2.16516	0.0303753	0.277548
																FAT3	3.62718	1.45588	0.673422	2.16192	0.0306243	0.278637
																APCDD1L	4.1558	-1.46023	0.675484	-2.16175	0.0306373	0.278637
																USH2A	4.17311	1.31206	0.60741	2.16008	0.0307662	0.278907
																AC007906.2	2.62525	1.76137	0.815453	2.15999	0.0307734	0.278907
																FAM122C	4.68085	1.19054	0.551317	2.15945	0.0308151	0.279147
																ADH1B	7.77554	1.64096	0.760372	2.1581	0.0309198	0.279502
																BCORP1	3.28053	1.27861	0.592564	2.15776	0.0309466	0.279502
																LAG3	8.64208	1.40793	0.653159	2.15557	0.031117	0.280083
																FABP5P2	4.05264	-1.75917	0.816381	-2.15484	0.0311744	0.280463
																SLC4A3	10.8064	-1.16224	0.53951	-2.15426	0.0312198	0.280597
																ZNF321P	4.57607	1.28637	0.59713	2.15426	0.03122	0.280597
																LINC01560	2.50299	1.39114	0.645946	2.15365	0.0312679	0.280891
																IL22RA2	3.77816	1.52088	0.707005	2.15116	0.0314634	0.282094
																POU3F1	5.95092	-1.35082	0.627904	-2.15132	0.0314508	0.282094
																HIF3A	7.45567	1.36105	0.63283	2.15074	0.0314964	0.282114
																SHISA6	1.75021	-2.15645	1.00394	-2.148	0.0317139	0.28269
																SUDS3P1	10.823	1.13682	0.52912	2.14852	0.0316728	0.28269
																AC007370.1	2.34097	1.98083	0.921668	2.14918	0.03162	0.28269
																LINC01905	1.87371	2.01622	0.938309	2.14878	0.0316518	0.28269
																AC004076.2	4.26451	1.37635	0.640714	2.14815	0.0317017	0.28269
																AC009065.9	5.05079	-1.11797	0.52063	-2.14735	0.0317658	0.282767
																SFTA1P	2.47922	-1.8202	0.84778	-2.14702	0.0317916	0.282825
																FBXL19-AS1	3.87779	-1.20665	0.562195	-2.14632	0.0318475	0.282959
																WNT5B	18.9894	1.00452	0.468284	2.14512	0.0319434	0.283488
																TF	13.3344	1.14197	0.532617	2.14408	0.0320263	0.283898
																GRIP2	8.11445	1.05454	0.49193	2.14368	0.0320586	0.283898
																AC018693.1	2.33228	-1.52759	0.71254	-2.14387	0.0320437	0.283898
																AL353622.1	3.44432	1.2785	0.596461	2.14348	0.0320748	0.283898
																ZNF469	16.882	-1.01586	0.474162	-2.14243	0.0321587	0.283933
																KRT18P31	2.57545	-2.33453	1.08971	-2.14234	0.032166	0.283933
																GALNT17	5.8233	1.56846	0.732742	2.14053	0.0323118	0.284606
																POU5F1	1.78419	1.70077	0.794645	2.14029	0.0323311	0.284606
																C19orf81	2.39395	-1.70324	0.795862	-2.14012	0.0323452	0.284606
																AC130371.1	2.91202	2.06241	0.963541	2.14045	0.0323186	0.284606
																AL731559.1	3.8509	-1.55705	0.727569	-2.14008	0.0323486	0.284606
																AC017104.3	2.04851	2.24688	1.05013	2.13962	0.0323854	0.284793
																TCERG1L	2.98499	2.3974	1.12069	2.13921	0.0324186	0.284948
																ARHGAP15-AS1	2.39423	1.25304	0.586075	2.13801	0.0325156	0.285431
																ANKRD44-IT1	2.56735	1.50354	0.70334	2.13771	0.0325405	0.285431
																ALPK3	15.5485	1.01999	0.477526	2.13599	0.0326799	0.286056
																FDCSP	347.388	1.70839	0.800064	2.13532	0.0327349	0.286056
																CCR10	2.54467	1.38119	0.647205	2.13408	0.0328362	0.286056
																ZNF140	2.34701	1.3973	0.654574	2.13467	0.0327882	0.286056
																VIT	2.71367	1.4617	0.684572	2.13521	0.0327441	0.286056
																AMZ2P1	4.69711	1.11477	0.522372	2.13405	0.0328384	0.286056
																KCNMA1-AS1	1.99769	1.97567	0.925103	2.13562	0.0327103	0.286056
																AC090680.1	2.59981	2.11674	0.99206	2.13368	0.0328688	0.286163
																AC007485.2	4.02838	1.29576	0.6074	2.13328	0.0329014	0.286311
																ALK	3.46868	1.50928	0.707594	2.13297	0.0329272	0.2864
																MT1E	48.3169	-1.37176	0.643523	-2.13164	0.0330364	0.287213
																GBP7	2.38862	1.66025	0.77912	2.13093	0.0330948	0.287584
																FGFBP3	6.36211	-1.01852	0.478053	-2.13055	0.033126	0.287695
																LINC02178	2.0533	-2.06591	0.969728	-2.1304	0.0331388	0.287695
																CD48	14.3036	1.13236	0.532244	2.12751	0.0333774	0.287941
																CDA	25.5824	-1.11016	0.521303	-2.1296	0.0332051	0.287941
																TOX	5.16974	1.0715	0.503626	2.12758	0.0333717	0.287941
																LINC02043	1.75297	-1.33938	0.628871	-2.12983	0.0331861	0.287941
																AL513188.1	2.13724	1.77006	0.832852	2.1253	0.0335617	0.288905
																PIK3C2G	7.38368	-1.43983	0.677736	-2.12447	0.0336307	0.289092
																Z94160.1	3.10404	2.33254	1.09791	2.12452	0.033627	0.289092
																SLC26A7	2.19008	1.27905	0.602555	2.12272	0.0337775	0.28981
																AC020915.3	3.51261	1.41822	0.668461	2.12163	0.033869	0.290188
																IL36G	13.2511	-1.58274	0.746798	-2.11936	0.0340599	0.290873
																RPTOR	3.80102	-1.30593	0.616284	-2.11904	0.0340873	0.290892
																BANK1	36.2211	1.01186	0.47785	2.11753	0.0342149	0.291382
																C11orf21	3.44444	1.4207	0.671334	2.11623	0.0343249	0.291643
																KRT2	6.76351	1.70674	0.806337	2.11666	0.0342884	0.291643
																GRIK3	1.88064	-1.94926	0.921892	-2.11441	0.0344804	0.292693
																RNU6-703P	1.92793	-1.45154	0.687246	-2.11211	0.0346773	0.29382
																LINC02577	8.29819	-1.27468	0.603744	-2.1113	0.0347466	0.294272
																LRRC34	4.96258	1.20217	0.569504	2.11091	0.0347804	0.294421
																TCEANC	5.37457	1.02558	0.485955	2.11044	0.0348206	0.294596
																ASB5	4.14843	2.09546	0.993439	2.1093	0.034919	0.294914
																SLX4	8.00902	1.23033	0.583585	2.10822	0.0350116	0.295153
																HLA-L	4.20683	1.1405	0.541219	2.10728	0.0350929	0.295703
																HDX	4.30045	1.22343	0.581428	2.10417	0.0353633	0.297408
																LINC01781	1.95909	2.0051	0.953332	2.10326	0.0354433	0.297425
																TSPAN1	64.9156	1.19295	0.567517	2.10205	0.035549	0.297631
																NAALADL2-AS1	1.78789	1.86689	0.888716	2.10066	0.0356705	0.298105
																LINC02446	1.84849	1.98101	0.943477	2.0997	0.0357557	0.29868
																ADCY6	13.6989	1.08312	0.516343	2.09768	0.0359332	0.299269
																HLA-DRB5	43.2663	2.49114	1.18762	2.0976	0.0359403	0.299269
																FCRLA	7.10042	1.55824	0.743396	2.09611	0.0360727	0.299827
																C2orf16	2.12848	1.51097	0.720829	2.09615	0.0360687	0.299827
																FAM153CP	9.85581	1.40887	0.672698	2.09436	0.0362276	0.300486
																LPCAT3	3.44981	-1.57603	0.753045	-2.09288	0.0363602	0.301152
																UPK1B	13.8401	1.74345	0.833797	2.09098	0.0365297	0.301711
																XIRP1	3.77597	2.23068	1.0667	2.09121	0.0365096	0.301711
																AC242376.2	26.6008	1.12792	0.539477	2.09077	0.0365485	0.301731
																CELSR3	6.38994	1.07406	0.513925	2.08992	0.0366251	0.301956
																HOXA13	1.97654	1.59703	0.764818	2.08812	0.0367874	0.302246
																NSUN5P2	3.30247	1.77935	0.851939	2.08859	0.0367444	0.302246
																SHCBP1L	2.74483	2.13931	1.02463	2.08788	0.0368086	0.302246
																FP236383.4	11.5668	-5.27161	2.52594	-2.08699	0.0368894	0.302372
																LINC01301	1.63023	2.14034	1.0263	2.0855	0.0370243	0.302831
																RNU6-12P	1.93621	2.20714	1.0586	2.08497	0.0370722	0.303053
																GMFG	11.1292	1.20796	0.57947	2.0846	0.0371055	0.303084
																AP000224.1	8.4519	1.14309	0.548484	2.08409	0.0371522	0.303167
																SLAIN1	3.7271	1.08464	0.520741	2.08288	0.0372623	0.303661
																AC024940.2	19.4902	1.24625	0.598607	2.08191	0.0373502	0.303972
																AC092164.1	6.47342	1.03623	0.497699	2.08204	0.0373388	0.303972
																PAMR1	4.03147	-1.13258	0.544257	-2.08097	0.0374362	0.304226
																ANKRD20A5P	16.1648	1.14339	0.549463	2.08093	0.0374406	0.304226
																BTG3-AS1	1.69522	-1.66321	0.799413	-2.08054	0.0374764	0.304324
																SOCS3	8.40976	1.46314	0.703737	2.0791	0.0376079	0.304477
																PCSK2	4.61936	1.40869	0.677743	2.0785	0.0376631	0.304492
																RCN1	6.08285	1.04948	0.505103	2.07776	0.0377318	0.304537
																GATA6	16.6005	1.61679	0.778376	2.07714	0.0377888	0.304537
																PADI1	111.251	1.22296	0.588792	2.07706	0.037796	0.304537
																AC108134.2	5.07729	-1.11793	0.538061	-2.0777	0.0377372	0.304537
																LINC01480	3.17006	1.41255	0.680363	2.07618	0.0378776	0.304721
																FCRL1	4.78912	1.58416	0.763313	2.07537	0.0379525	0.304984
																AL355488.1	13.1717	1.13255	0.54578	2.0751	0.0379769	0.304984
																C6orf226	2.65789	1.22731	0.591611	2.07452	0.0380307	0.305044
																KCNMB4	3.75322	1.34187	0.647026	2.07391	0.0380881	0.305359
																LORICRIN	17.8084	-2.15071	1.03773	-2.07251	0.0382178	0.306064
																GRIA4	2.14743	1.58523	0.765289	2.07141	0.0383208	0.306205
																AC009403.2	2.07135	1.76481	0.852008	2.07135	0.0383256	0.306205
																FGF10	4.69808	1.03991	0.502382	2.06996	0.0384563	0.306606
																U2AF1	18.2357	1.57262	0.760041	2.06912	0.0385346	0.306854
																CCDC180	3.78609	1.20844	0.584172	2.06863	0.0385805	0.306854
																LINC00900	1.95688	1.4119	0.68243	2.06894	0.0385519	0.306854
																LINC02254	3.61459	1.71847	0.830753	2.06857	0.038586	0.306854
																SAP30-DT	4.73867	1.12644	0.54466	2.06815	0.0386257	0.306997
																DICER1-AS1	3.71507	1.184	0.572556	2.06792	0.0386471	0.307011
																IGKC	9814.64	1.06102	0.513246	2.06727	0.0387084	0.307122
																MFSD4A	11.4033	1.14596	0.554633	2.06616	0.0388136	0.307543
																TMSB4X	34.1025	1.13991	0.551728	2.06607	0.0388222	0.307543
																SCN2B	2.21112	1.84258	0.893184	2.06294	0.0391184	0.307693
																RAD9A	2.91676	1.70002	0.823879	2.06343	0.0390714	0.307693
																GPR171	6.78118	1.04478	0.506026	2.06468	0.0389535	0.307693
																MTND3P10	2.04872	1.89952	0.920482	2.06362	0.039054	0.307693
																AL513327.1	5.73036	1.30937	0.635093	2.0617	0.0392361	0.308375
																MED26	2.26533	2.42047	1.17524	2.05955	0.0394413	0.308797
																ZNF831	7.08959	1.44454	0.701211	2.06007	0.0393921	0.308797
																NHLH1	4.42167	-1.32706	0.6441	-2.06034	0.0393662	0.308797
																MT-TC	5.38655	1.09348	0.53092	2.05959	0.0394374	0.308797
																MYL3	4.14575	2.45448	1.19252	2.05824	0.0395672	0.308992
																IGHE	3.24558	1.85719	0.90202	2.05892	0.0395016	0.308992
																AC124290.1	2.02389	1.57896	0.766959	2.05873	0.0395201	0.308992
																AL365361.1	13.111	1.07536	0.522581	2.05779	0.0396105	0.309198
																IPO5P1	2.57701	1.51824	0.738109	2.05693	0.0396933	0.30958
																TMEM71	2.83183	1.36475	0.664421	2.05405	0.0399711	0.31069
																SPATC1L	6.41344	1.27813	0.62243	2.05345	0.0400289	0.310735
																AC243960.1	7.27008	1.10951	0.540251	2.05369	0.0400056	0.310735
																AC018647.1	2.29784	1.69841	0.827568	2.0523	0.0401409	0.311088
																ZNF595	3.79961	1.15771	0.564232	2.05183	0.0401866	0.311165
																CCL16	2.12106	1.38179	0.673848	2.0506	0.0403064	0.311529
																NIPSNAP3B	3.56509	1.1553	0.563803	2.04912	0.0404506	0.312169
																THSD1	6.40615	-1.24596	0.608389	-2.04796	0.040564	0.312352
																CXCL11	26.0801	1.06459	0.519832	2.04795	0.0405649	0.312352
																CFAP47	2.05412	-1.43137	0.699184	-2.0472	0.0406382	0.312374
																THEMIS	4.00214	1.0807	0.528114	2.04634	0.0407225	0.312687
																SLN	24.4833	2.79108	1.36429	2.04581	0.0407748	0.312733
																LINC02245	3.28698	1.09613	0.535933	2.04528	0.0408273	0.312969
																CDHR3	2.74219	1.34746	0.658903	2.045	0.0408547	0.313049
																RPS3AP26	1.94551	1.50941	0.73838	2.04422	0.040932	0.313118
																AL109809.4	2.41192	-1.33025	0.650579	-2.04471	0.0408834	0.313118
																MEFV	7.64059	-1.12138	0.548737	-2.04356	0.0409967	0.313351
																TTYH3	42.4378	-1.02281	0.500745	-2.04259	0.0410935	0.313604
																FRZB	11.1498	1.0955	0.536296	2.04271	0.0410807	0.313604
																MRVI1-AS1	1.65965	1.74534	0.854495	2.04254	0.0410981	0.313604
																SLC2A4	3.38609	1.72323	0.844426	2.04071	0.0412795	0.314073
																OR1I1	1.64308	-2.08991	1.02536	-2.03823	0.0415266	0.31477
																AL136368.1	3.84568	-1.05453	0.517598	-2.03735	0.0416147	0.314926
																AC008764.2	2.72531	1.53929	0.755533	2.03736	0.0416137	0.314926
																MUC5AC	4.13311	-2.63125	1.29233	-2.03606	0.0417446	0.315648
																FOXS1	6.96492	1.11664	0.548695	2.03509	0.0418422	0.315996
																AC010320.4	3.18022	1.41199	0.694181	2.03403	0.0419481	0.316275
																IGFBPL1	1.77754	1.96922	0.968815	2.0326	0.0420926	0.316876
																PYCR3	5.70857	-1.06119	0.522251	-2.03196	0.042158	0.316945
																IQCN	4.57584	1.50342	0.740275	2.0309	0.0422656	0.317624
																AARSD1	7.17611	1.24129	0.611679	2.02931	0.0424266	0.318526
																ZNF418	2.20499	1.50338	0.741076	2.02864	0.0424948	0.31857
																AGAP7P	2.07846	2.31737	1.14233	2.02863	0.0424957	0.31857
																AC010533.1	1.78815	1.96523	0.969907	2.0262	0.0427443	0.319038
																RORB	20.7723	1.13008	0.558356	2.02395	0.0429756	0.320075
																ANK1	8.44502	1.0404	0.514434	2.02242	0.0431328	0.320421
																TICAM1	7.09884	1.58131	0.781855	2.02251	0.0431238	0.320421
																ZNF772	5.84276	1.05556	0.521956	2.02231	0.0431444	0.320421
																AL513497.1	2.5844	1.3866	0.686132	2.0209	0.0432903	0.321115
																FAUP1	10.0079	-1.11252	0.550807	-2.01979	0.0434049	0.321705
																KRT17	5746.28	-1.09816	0.543875	-2.01914	0.0434723	0.321805
																AC211429.1	1.9079	1.73643	0.860008	2.01909	0.0434781	0.321805
																MIR9-3HG	10.6905	1.23632	0.612497	2.01849	0.0435398	0.321805
																AC231981.1	2.68449	1.60093	0.794057	2.01613	0.0437859	0.323353
																CD80	3.70643	1.24145	0.616007	2.01531	0.0438722	0.323469
																SUCLA2-AS1	1.82603	-1.40396	0.696622	-2.01538	0.0438647	0.323469
																AC005837.1	1.74922	2.25368	1.11845	2.015	0.0439042	0.323575
																CRISP3	25.8368	1.70858	0.848479	2.0137	0.044041	0.324053
																AC092123.1	2.92193	-1.72812	0.858248	-2.01354	0.0440573	0.324053
																MARCO	8.07191	1.58255	0.786139	2.01306	0.0441079	0.324165
																AC034236.2	2.22102	1.41546	0.703113	2.01313	0.0441009	0.324165
																TRAPPC3L	3.46489	1.48274	0.737254	2.01116	0.0443082	0.325116
																CDRT4	1.8723	2.04515	1.01743	2.0101	0.0444202	0.325761
																AC004847.1	3.5306	1.19626	0.595438	2.00904	0.0445325	0.325979
																AC090004.2	10.0467	1.14672	0.5714	2.00687	0.0447635	0.326599
																AC010624.5	2.87313	-1.27169	0.633877	-2.00621	0.0448339	0.326622
																EIF2S2P2	3.34644	1.50453	0.750642	2.00433	0.0450346	0.327174
																PLCH1	2.85649	1.4677	0.732415	2.00391	0.0450792	0.327369
																DLK1	1.66032	2.02077	1.0085	2.00374	0.0450975	0.327372
																NEFM	18.6984	-1.61364	0.806119	-2.00173	0.0453135	0.328172
																ADM2	11.0074	1.19565	0.597993	1.99945	0.0455601	0.328172
																GMPR	1.85834	1.34162	0.670768	2.00013	0.0454866	0.328172
																ERC2	12.4934	1.17926	0.590199	1.99808	0.045708	0.328172
																RPL21P75	3.27657	-1.0007	0.500633	-1.99888	0.0456213	0.328172
																AL445490.1	3.67945	-1.22528	0.612908	-1.99912	0.0455949	0.328172
																AC040168.1	2.15559	2.02308	1.01151	2.00005	0.0454947	0.328172
																AL365475.1	4.58841	1.10495	0.552536	1.99978	0.0455235	0.328172
																LINC01915	1.68925	1.56281	0.782087	1.99825	0.0456896	0.328172
																AL031777.2	2.80118	1.52699	0.762755	2.00194	0.045291	0.328172
																AL136441.1	4.0416	1.21653	0.608373	1.99964	0.0455393	0.328172
																AL096870.10	2.46897	-1.67277	0.83576	-2.00149	0.0453396	0.328172
																TJP3	3.59237	1.39052	0.696007	1.99785	0.0457331	0.328219
																RWDD3	2.21519	1.19609	0.599186	1.99619	0.0459135	0.328947
																AL096865.1	2.078	1.80962	0.90643	1.99643	0.045887	0.328947
																SNORD104	10.0407	-1.04836	0.525547	-1.99479	0.0460655	0.32983
																KRTCAP2	4.63403	1.18673	0.595658	1.9923	0.0463377	0.331392
																AC084824.6	6.41526	1.40113	0.703628	1.99129	0.0464485	0.331569
																AC006115.2	2.69701	1.44067	0.72333	1.99172	0.046402	0.331569
																TMSB4Y	2.38995	1.66802	0.838643	1.98895	0.0467067	0.332458
																FBXO36	2.14502	1.35326	0.680532	1.98853	0.0467529	0.332546
																S100A7A	31.5879	-1.69511	0.852736	-1.98785	0.046828	0.332727
																PRC1-AS1	3.99976	1.20878	0.608097	1.98781	0.0468328	0.332727
																BAIAP2L2	9.55697	-1.00592	0.506267	-1.98694	0.0469296	0.333058
																GTSF1	2.51446	-1.63813	0.824611	-1.98654	0.046973	0.333176
																AC008038.1	2.34951	1.67133	0.841553	1.98601	0.0470325	0.333196
																DNALI1	3.99646	-1.20803	0.608759	-1.98442	0.0472087	0.333975
																PRR27	1.84862	1.56539	0.788805	1.9845	0.0471998	0.333975
																CSF3	12.0735	-1.53115	0.771963	-1.98345	0.0473169	0.334353
																TOB2P1	3.03238	1.33164	0.671974	1.98168	0.0475156	0.33549
																IDO2	2.60116	1.50778	0.760969	1.98139	0.0475473	0.33549
																AC136424.2	7.13109	1.1628	0.586893	1.98128	0.0475595	0.33549
																ALPL	2.58669	-1.37206	0.69303	-1.9798	0.0477264	0.336107
																DPP6	4.48571	1.34183	0.678348	1.97808	0.0479198	0.336348
																PPM1N	2.70942	1.24943	0.631652	1.97804	0.0479244	0.336348
																AC099487.2	6.13905	-1.56474	0.790813	-1.97865	0.047855	0.336348
																SLC2A9	2.73301	-1.15462	0.584511	-1.97536	0.0482271	0.337277
																H2BC15	2.68021	1.21913	0.617624	1.97391	0.0483925	0.338093
																AL355379.1	6.16259	-1.3925	0.705663	-1.97333	0.0484584	0.338378
																LINC01338	3.34736	-1.14496	0.580401	-1.9727	0.0485298	0.338668
																DSEL	7.69553	-1.02327	0.519	-1.97162	0.0486531	0.338835
																SYPL2	2.50288	2.33902	1.18656	1.97126	0.048694	0.338991
																SERPINB7	6.59828	-1.24306	0.631283	-1.9691	0.0489417	0.339973
																AC097716.1	3.42934	-1.46873	0.746047	-1.96868	0.0489894	0.339973
																ENPP4	8.74783	1.16072	0.590373	1.96608	0.0492898	0.340217
																TMEM121	2.65772	1.37816	0.700945	1.96615	0.0492817	0.340217
																GLI4	11.7541	-1.14757	0.583627	-1.96628	0.0492664	0.340217
																LILRA4	7.10404	1.32386	0.674537	1.96262	0.0496906	0.341673
																AC104532.2	2.11429	1.98675	1.01305	1.96116	0.0498602	0.342658
																FNDC1	16.5476	-1.04672	0.533885	-1.96057	0.0499287	0.342774

## Sheet: S4
Table S4. DEG of multiple comparison in RD
all.pre2post								PPR.pre2post								NPR.pre2post								PPR2NPR after_iCIT
gene	baseMean	log2FoldChange	lfcSE	stat	pvalue	padj		gene	baseMean	log2FoldChange	lfcSE	stat	pvalue	padj		gene	baseMean	log2FoldChange	lfcSE	stat	pvalue	padj		Gene	baseMean	log2FoldChange	lfcSE	stat	pvalue	padj
RALGDS	219.814	-1.34115	0.127393	-10.5276	6.44457e-26	1.41516e-21		CLSTN3	175.23	-1.497	0.179561	-8.337	7.62008e-17	1.58566e-12		CLASRP	72.0615	-1.51305	0.232499	-6.50775	7.62868e-11	1.35928e-06		TTN	997.284	2.70989	0.448366	6.04392	1.50411e-09	2.83525e-05
CLSTN3	158.026	-1.46431	0.152393	-9.60877	7.34214e-22	8.0613e-18		RALGDS	222.886	-1.31873	0.160262	-8.2286	1.89413e-16	1.97075e-12		IER3	54.1532	3.31618	0.518914	6.39062	1.65216e-10	1.47191e-06		MYBPC1	17.0358	3.86505	0.672252	5.7494	8.9561e-09	8.44112e-05
R3HDM4	172.623	-1.41992	0.152656	-9.30143	1.38563e-20	1.01424e-16		FP671120.5	10.174	-23.403	2.92195	-8.00938	1.15287e-15	7.99667e-12		RASSF1	75.3113	-1.51822	0.249328	-6.08927	1.13428e-09	6.6492e-06		NEB	300.307	2.28988	0.453346	5.05106	4.39357e-07	0.00276062
PNISR	1112.58	-1.03105	0.113711	-9.06723	1.22083e-19	6.70207e-16		GPSM3	36.0709	-2.4694	0.313023	-7.88887	3.04924e-15	1.58629e-11		MTRNR2L3	442.139	4.24372	0.702004	6.04515	1.49269e-09	6.6492e-06		COLCA1	9.13476	2.08716	0.429355	4.86115	1.16704e-06	0.00439975
GPSM3	32.7449	-2.31263	0.267944	-8.631	6.08168e-18	2.67095e-14		PLEKHO1	165.331	-1.37652	0.176083	-7.81747	5.38957e-15	2.24303e-11		MT-ND5	4758.02	1.90427	0.318108	5.98622	2.14772e-09	7.65361e-06		AL161431.1	6.05072	-2.52658	0.554338	-4.55784	5.16819e-06	0.0162367
MT-RNR1	10867.9	1.65721	0.193749	8.55339	1.19525e-17	4.3744e-14		TBC1D10C	38.4389	-2.5027	0.349492	-7.16097	8.0107e-13	2.77824e-09		MT-CO3	33276.1	1.6808	0.289057	5.81475	6.07234e-09	1.80328e-05		CMYA5	57.7381	2.0157	0.446784	4.51158	6.4345e-06	0.0173272
MTRNR2L3	316.173	3.52753	0.425761	8.28524	1.17872e-16	3.69765e-13		ECT2	67.4447	2.08932	0.293591	7.11643	1.10762e-12	3.29263e-09		RALGDS	211.406	-1.33046	0.235067	-5.65993	1.51434e-08	3.85465e-05		ACSM3	5.1718	1.95735	0.446498	4.38378	1.16639e-05	0.0244295
MT-ND5	5041.75	1.55856	0.190802	8.16847	3.12326e-16	7.6204e-13		R3HDM4	183.145	-1.43652	0.206248	-6.96502	3.28357e-12	8.54098e-09		HBB	360.032	-2.93144	0.52115	-5.62494	1.85576e-08	4.13323e-05		CD84	35.3143	1.2484	0.284127	4.39382	1.11377e-05	0.0244295
TMEM219	58.0696	-1.03211	0.127364	-8.10365	5.33329e-16	1.06467e-12		MT-RNR1	11577.4	1.55858	0.229076	6.80373	1.01943e-11	2.12133e-08		MT-ATP6	20388.6	1.73518	0.311542	5.56967	2.55228e-08	5.05295e-05		LINC00861	25.8965	1.33104	0.308277	4.31767	1.57686e-05	0.0297239
MT-ATP6	20978.2	1.76589	0.217778	8.10868	5.11723e-16	1.06467e-12		PDLIM2	182.891	-1.63413	0.24616	-6.63847	3.16948e-11	5.9958e-08		MT-RNR1	9876.29	1.90061	0.343024	5.54075	3.01173e-08	5.36631e-05		EREG	17.5755	-1.72199	0.402809	-4.27494	1.91189e-05	0.0300326
HNRNPAB	69.7045	1.93181	0.242044	7.98126	1.44852e-15	2.65068e-12		IFFO1	48.6993	-1.89159	0.289361	-6.53713	6.2712e-11	1.08748e-07		TKT	655.998	-1.25552	0.230635	-5.44374	5.21733e-08	7.74687e-05		VCAM1	46.9753	1.53107	0.357407	4.28382	1.83711e-05	0.0300326
IER3	45.7571	2.63376	0.335293	7.85511	3.99407e-15	6.74661e-12		PSMC3	197.833	1.8766	0.29106	6.44748	1.13728e-10	1.6904e-07		MT-RNR2	128261	2.03475	0.372759	5.45862	4.7986e-08	7.74687e-05		RYR1	15.6622	2.07474	0.487377	4.25694	2.07243e-05	0.0300502
MT-TV	72.1421	1.83637	0.235028	7.81341	5.56621e-15	8.7306e-12		CLDN7	206.739	-1.50843	0.233852	-6.45037	1.11578e-10	1.6904e-07		PXDN	192.14	1.90877	0.353776	5.39543	6.83599e-08	8.70026e-05		NEXN	79.0314	1.09992	0.264114	4.16459	3.11916e-05	0.034586
LILRB2	86.5717	-1.84573	0.239988	-7.69092	1.4608e-14	2.13851e-11		MARCHF6	352.102	1.0495	0.163507	6.41867	1.37468e-10	1.90704e-07		R3HDM4	154.976	-1.33256	0.246411	-5.40789	6.37713e-08	8.70026e-05		AP001437.2	2.18387	2.44143	0.584547	4.17662	2.95873e-05	0.034586
MTATP8P1	48.4617	2.35155	0.307438	7.64884	2.02794e-14	2.78322e-11		PLXND1	30.3614	-1.97506	0.308852	-6.39486	1.60698e-10	1.96704e-07		LMF2	108.858	1.53983	0.28794	5.34776	8.90491e-08	0.000105164		CD6	18.0778	1.55173	0.383997	4.041	5.32239e-05	0.0437391
DRG1	124.038	1.7253	0.227547	7.58216	3.39854e-14	4.14602e-11		C8orf34-AS1	118.501	7.24205	1.13187	6.39828	1.57137e-10	1.96704e-07		QTRT1	26.4621	-1.97816	0.370642	-5.33712	9.44339e-08	0.000105164		SLC38A5	31.3001	-1.30022	0.323725	-4.01644	5.9084e-05	0.0437391
SH3BP5L	124.191	-1.4804	0.196375	-7.53862	4.74956e-14	5.48924e-11		ANLN	39.0371	2.00979	0.316978	6.34049	2.29039e-10	2.60867e-07		SH3BP5L	110.764	-1.42977	0.268791	-5.31927	1.04183e-07	0.000109196		ATP1A2	5.00764	2.87797	0.729762	3.94372	8.02289e-05	0.0437391
PLEKHO1	144.403	-1.31363	0.174967	-7.50785	6.01056e-14	6.28504e-11		RPL39	588.362	-1.01637	0.160451	-6.33445	2.38189e-10	2.60867e-07		MTRNR2L12	464.02	2.32234	0.438728	5.29335	1.20093e-07	0.000118878		CNGB1	23.7339	-2.11377	0.537305	-3.93403	8.35335e-05	0.0437391
AC107954.1	34.3363	3.78978	0.50452	7.51166	5.83821e-14	6.28504e-11		LAMB3	83.0673	1.94885	0.310095	6.28468	3.2854e-10	3.41829e-07		HNRNPAB	67.7968	2.02881	0.386122	5.25431	1.48583e-07	0.000135082		CARD10	13.9175	-1.056	0.267371	-3.94956	7.82957e-05	0.0437391
CLDN7	199.851	-1.63462	0.218233	-7.49024	6.87465e-14	6.86184e-11		ARHGEF10L	112.233	-1.42462	0.228915	-6.22337	4.86597e-10	4.82171e-07		MT-TV	62.4545	2.07164	0.394555	5.25058	1.51624e-07	0.000135082		TNNC2	12.1689	3.31967	0.825421	4.02179	5.7758e-05	0.0437391
MT-RNR2	124524	1.70382	0.228609	7.45297	9.12649e-14	8.71342e-11		GIMAP4	72.4401	-1.99712	0.324109	-6.16187	7.18929e-10	6.50443e-07		PNISR	978.49	-1.03273	0.19751	-5.22875	1.70663e-07	0.000144804		LYL1	9.44156	1.54532	0.392618	3.93593	8.28744e-05	0.0437391
MT-CO3	32014	1.39428	0.187544	7.43444	1.05012e-13	9.6082e-11		DRG1	125.794	1.7866	0.289717	6.16669	6.97357e-10	6.50443e-07		ZNF428	143.635	-1.37164	0.264779	-5.18033	2.21496e-07	0.000179392		KLK10	796.652	-1.55283	0.382673	-4.05784	4.95291e-05	0.0437391
TFE3	213.76	-1.46612	0.198097	-7.40102	1.35141e-13	1.18702e-10		MTATP8P1	46.7925	2.39433	0.389438	6.14818	7.83772e-10	6.79563e-07		MT-TG	124.996	2.91999	0.569227	5.12974	2.90143e-07	0.000224773		ACTA1	35.7343	4.20577	1.05352	3.9921	6.54897e-05	0.0437391
SRSF5	759.023	-1.16613	0.157886	-7.38592	1.51405e-13	1.27873e-10		TMEM219	60.4824	-1.01679	0.166084	-6.12213	9.23351e-10	7.6856e-07		LAMTOR2	55.6019	-1.46335	0.287001	-5.09876	3.41888e-07	0.000253823		FCRL4	4.08308	2.42435	0.601988	4.02724	5.64353e-05	0.0437391
TNFSF13B	101.499	-1.79012	0.247324	-7.23793	4.55577e-13	3.70519e-10		CYCS	164.701	1.26028	0.207107	6.08515	1.16384e-09	9.31473e-07		TSPAN5	76.4857	1.41376	0.279902	5.05093	4.39665e-07	0.000313358		TLR10	14.0193	1.90372	0.473329	4.02198	5.77117e-05	0.0437391
PLXND1	28.2096	-1.62906	0.225286	-7.23108	4.79171e-13	3.7579e-10		MT-ATP6	21443.5	1.81883	0.299251	6.07796	1.2172e-09	9.38102e-07		PPP2R5B	22.3332	-1.88728	0.378297	-4.98889	6.07279e-07	0.000400759		TRIM72	6.51398	2.1164	0.52927	3.99872	6.36857e-05	0.0437391
CLASRP	91.3345	-1.28254	0.177999	-7.2053	5.79175e-13	4.38555e-10		MT-TV	79.1586	1.75388	0.28885	6.07194	1.2637e-09	9.39157e-07		MTND5P11	21.127	3.35947	0.673206	4.99025	6.03019e-07	0.000400759		HS3ST4	7.40907	3.5122	0.883655	3.97463	7.04892e-05	0.0437391
ITGB2	138.455	-1.96899	0.274197	-7.18094	6.92337e-13	5.06767e-10		PRKCB	80.5917	-1.99245	0.329364	-6.04938	1.45405e-09	1.00858e-06		P2RX5	13.5201	-3.26118	0.656305	-4.969	6.72976e-07	0.000427052		KRT10	157.274	-1.60145	0.404663	-3.95748	7.57444e-05	0.0437391
MED24	349.852	-1.26509	0.178142	-7.10156	1.23359e-12	8.73819e-10		HNRNPAB	70.6882	1.89164	0.312452	6.05418	1.41134e-09	1.00858e-06		AC090498.1	110.911	2.497	0.50315	4.96274	6.95056e-07	0.000427052		TRDN	26.1414	2.28577	0.577234	3.95986	7.49927e-05	0.0437391
ITGA6	711.351	1.50855	0.212629	7.09472	1.29609e-12	8.89404e-10		FGR	35.1397	-1.88871	0.315188	-5.99232	2.06868e-09	1.35475e-06		BTK	28.899	-2.60841	0.527571	-4.94418	7.64632e-07	0.000451461		AC098484.4	6.51912	1.40215	0.351387	3.99034	6.59783e-05	0.0437391
BTK	44.6228	-2.36034	0.332952	-7.08913	1.34956e-12	8.97999e-10		ZNF726	9.97529	3.49107	0.582702	5.99117	2.08332e-09	1.35475e-06		LILRB2	70.6443	-1.88598	0.381859	-4.93895	7.85458e-07	0.000451461		AC109322.2	2.39979	-2.167	0.548431	-3.95128	7.77351e-05	0.0437391
PDLIM2	164.141	-1.52644	0.215446	-7.085	1.39041e-12	8.97999e-10		TPI1	286.784	1.14697	0.192397	5.96146	2.49994e-09	1.53004e-06		STK38	150.229	-1.10941	0.225025	-4.93016	8.21644e-07	0.000457501		CD4	22.2734	1.07833	0.27765	3.88376	0.000102852	0.0477114
REEP4	238.278	-1.08864	0.153806	-7.07802	1.46232e-12	9.1746e-10		PSMD14	98.6516	1.50658	0.252526	5.96604	2.43088e-09	1.53004e-06		PPTC7	58.2217	1.49669	0.303959	4.92399	8.47952e-07	0.000457842		LDB3	9.18545	2.0056	0.514208	3.90036	9.60484e-05	0.0477114
HSPA8	61.7734	1.48927	0.212374	7.01248	2.34129e-12	1.42812e-09		GCN1	227.768	-1.00136	0.168264	-5.95112	2.66319e-09	1.58338e-06		JOSD1	49.217	1.19151	0.244956	4.8642	1.14923e-06	0.000553785		LAIR1	18.0864	1.18743	0.305914	3.88159	0.000103776	0.0477114
IFFO1	44.053	-1.67173	0.239076	-6.99247	2.70086e-12	1.53611e-09		LILRB2	96.5799	-1.80763	0.304125	-5.9437	2.78656e-09	1.61071e-06		CLSTN3	130.392	-1.3334	0.274208	-4.86274	1.15773e-06	0.000553785		GAPT	7.74724	1.83037	0.471282	3.88381	0.000102832	0.0477114
MT-ND4	24564.6	1.30541	0.186716	6.99142	2.7212e-12	1.53611e-09		CYTH4	59.6718	-1.58763	0.270908	-5.86042	4.61696e-09	2.33969e-06		NECTIN4	117.254	1.69238	0.348115	4.86157	1.16459e-06	0.000553785		EPHX2	20.9443	1.16298	0.301451	3.85796	0.000114339	0.050123
GMPS	77.6779	1.23712	0.177137	6.98397	2.86959e-12	1.57533e-09		ITGB2	160.001	-1.94722	0.332175	-5.86204	4.57221e-09	2.33969e-06		FOS	195.325	2.28184	0.468126	4.87441	1.09135e-06	0.000553785		CD22	17.5351	1.79149	0.473131	3.78645	0.000152814	0.0523735
NDUFS6	505.518	1.49667	0.215076	6.95878	3.4323e-12	1.83829e-09		NDUFV1	205.89	1.96708	0.335007	5.87176	4.312e-09	2.33969e-06		ITGA6	785.842	1.3698	0.282733	4.84484	1.26713e-06	0.00057147		PYGM	3.6744	2.25323	0.594819	3.78809	0.00015181	0.0523735
NCF4	33.0148	-1.7708	0.25588	-6.92044	4.50234e-12	2.29923e-09		KRT14	2309.28	2.2858	0.390289	5.85667	4.72234e-09	2.33969e-06		C1QC	42.1434	-2.14109	0.442156	-4.84238	1.2829e-06	0.00057147		LRMP	49.8082	1.29831	0.341019	3.80714	0.00014058	0.0523735
NDUFV1	190.393	1.82603	0.264595	6.90122	5.15565e-12	2.57302e-09		MT-ND5	5252.62	1.39681	0.237982	5.86941	4.37358e-09	2.33969e-06		ITPR3	25.1009	2.51046	0.524985	4.78197	1.73589e-06	0.000754392		APOE	57.8348	1.38421	0.362963	3.81364	0.000136938	0.0523735
RNF187	363.948	1.28087	0.186231	6.87782	6.07764e-12	2.90128e-09		AC107954.1	35.0273	3.71289	0.632911	5.86637	4.45444e-09	2.33969e-06		LIG1	74.9676	-1.41425	0.297454	-4.75452	1.98914e-06	0.000805824		SCML4	14.3815	1.2586	0.331117	3.80108	0.000144069	0.0523735
TBC1D10C	31.975	-2.20779	0.322753	-6.8405	7.89167e-12	3.68709e-09		AKNA	127.203	-1.58821	0.271368	-5.85261	4.8392e-09	2.34183e-06		DUSP4	33.8104	-1.4796	0.311203	-4.75445	1.98991e-06	0.000805824		EOMES	14.5809	1.54993	0.404199	3.83457	0.000125786	0.0523735
SENP5	51.568	1.06837	0.156422	6.83007	8.48755e-12	3.80363e-09		BTK	54.5663	-2.26097	0.387531	-5.83429	5.40202e-09	2.55479e-06		MTATP8P1	51.3628	2.34285	0.492335	4.75864	1.94901e-06	0.000805824		TMC8	26.1699	1.10145	0.290695	3.78902	0.000151242	0.0523735
ZNF726	7.79951	3.32889	0.48736	6.83044	8.46544e-12	3.80363e-09		TNFSF13B	116.489	-1.93711	0.333329	-5.8114	6.19539e-09	2.80261e-06		FCER1G	57.76	-1.79146	0.378409	-4.73419	2.1993e-06	0.000870826		CLECL1	13.3441	1.72261	0.450231	3.82605	0.000130215	0.0523735
DOCK1	55.445	1.14664	0.168209	6.81678	9.31033e-12	4.08891e-09		PXK	77.6384	-1.39816	0.240441	-5.81499	6.06392e-09	2.80261e-06		ARL5A	62.1049	1.55521	0.329101	4.72561	2.29423e-06	0.000888665		AC114760.2	12.4635	1.31506	0.34651	3.79517	0.000147545	0.0523735
GIMAP4	61.2171	-1.77546	0.261048	-6.80125	1.03713e-11	4.46557e-09		CCDC80	407.262	-1.59434	0.274855	-5.80065	6.60574e-09	2.84025e-06		NEDD4	54.1268	1.51648	0.321765	4.713	2.44094e-06	0.000893258		SLFN13	35.5533	1.37516	0.364359	3.77418	0.000160536	0.0540377
AKNA	110.576	-1.48631	0.218816	-6.79252	1.10195e-11	4.60265e-09		SLC2A1	320.616	1.4422	0.248716	5.79858	6.68808e-09	2.84025e-06		ADAM8	25.8141	-3.22617	0.684303	-4.71454	2.42259e-06	0.000893258		CP	14.3674	1.69099	0.448956	3.7665	0.000165551	0.0547481
CARD11	8.79771	-2.22724	0.327953	-6.79135	1.11089e-11	4.60265e-09		PSPH	52.0992	1.80349	0.312622	5.7689	7.97899e-09	3.25558e-06		CIB2	7.32297	3.96317	0.846547	4.68157	2.84687e-06	0.00101451		SCN7A	2.19721	1.99838	0.534263	3.74044	0.000183699	0.059098
UBE3C	118.523	1.21152	0.178632	6.7822	1.18356e-11	4.81293e-09		CD84	50.1041	-1.97893	0.34456	-5.74334	9.28252e-09	3.46797e-06		SRM	555.574	1.51115	0.324115	4.66238	3.1258e-06	0.00107712		TCAP	49.3886	2.79044	0.746366	3.7387	0.000184975	0.059098
PSMD14	102.677	1.24476	0.184062	6.76275	1.35401e-11	5.40594e-09		TFE3	238.188	-1.49867	0.260983	-5.74243	9.3328e-09	3.46797e-06		KRT16	6352.98	2.31938	0.497591	4.66122	3.14345e-06	0.00107712		N4BP2L1	26.4323	1.00532	0.27097	3.71007	0.000207204	0.0602616
LMF2	106.814	1.16869	0.173319	6.74297	1.55178e-11	6.0849e-09		VEGFA	83.1024	1.60257	0.278898	5.74607	9.13405e-09	3.46797e-06		ACTL6A	37.7966	2.15566	0.462858	4.65729	3.20398e-06	0.00107714		IGFBP6	258.114	-1.38435	0.372192	-3.71946	0.000199652	0.0602616
PSMC3	189.041	1.50378	0.225187	6.6779	2.42392e-11	9.02148e-09		CD52	375.443	-1.95426	0.339898	-5.74953	8.94937e-09	3.46797e-06		UBE3C	119.617	1.19814	0.257846	4.64674	3.37214e-06	0.00111268		TRABD2A	15.8187	1.55609	0.418719	3.71632	0.000202144	0.0602616
QTRT1	26.502	-1.56522	0.234385	-6.67798	2.42253e-11	9.02148e-09		ITGA6	662.738	1.67244	0.292098	5.7256	1.03067e-08	3.76267e-06		AKAP6	30.0297	2.17114	0.468759	4.63168	3.62705e-06	0.00117503		AL512306.2	1.88063	1.8759	0.505724	3.70934	0.000207799	0.0602616
CDCP1	140.278	1.35439	0.203268	6.66306	2.68178e-11	9.81486e-09		MCM7	117.266	1.29848	0.227043	5.7191	1.0709e-08	3.84214e-06		PYGO2	38.9516	-1.83727	0.397685	-4.6199	3.83919e-06	0.00120012		SCIN	18.0686	1.35094	0.366948	3.68157	0.000231806	0.0606881
ZNF428	190.345	-1.12488	0.16897	-6.65725	2.79002e-11	1.00436e-08		VDAC1	136.7	1.36184	0.240015	5.67398	1.39516e-08	4.83863e-06		PPIP5K1	42.6637	-1.30216	0.281747	-4.62174	3.80531e-06	0.00120012		FMO3	13.0765	1.55686	0.421471	3.69387	0.000220867	0.0606881
CDK5RAP3	24.8243	-1.37216	0.206494	-6.64502	3.0317e-11	1.07376e-08		ENAH	387.919	1.11604	0.197827	5.64147	1.68606e-08	5.65891e-06		AP2S1	343.21	1.52043	0.329497	4.6144	3.94232e-06	0.00121111		SYNGR3	8.52574	1.53292	0.415689	3.68765	0.000226336	0.0606881
C1QC	55.8328	-1.83927	0.277379	-6.63088	3.33691e-11	1.1631e-08		CD163	102.387	-1.65003	0.293025	-5.631	1.79163e-08	5.91779e-06		SLC4A3	12.1346	2.17705	0.472318	4.60928	4.04066e-06	0.00122028		TBC1D10C	17.169	1.24347	0.337154	3.68815	0.00022589	0.0606881
CYTH4	51.3877	-1.39643	0.211365	-6.60671	3.92948e-11	1.34824e-08		CDK5RAP3	23.4921	-1.4726	0.26214	-5.61759	1.93642e-08	6.13042e-06		SRSF5	659.747	-1.06067	0.23057	-4.60022	4.22055e-06	0.00123282		KLF3-AS1	14.9119	1.31027	0.354221	3.69901	0.000216439	0.0606881
CD4	33.3446	-1.6599	0.252828	-6.56535	5.19116e-11	1.75373e-08		MT-ND4	24725.7	1.26841	0.225821	5.61688	1.94439e-08	6.13042e-06		GMPS	83.1427	1.42588	0.309748	4.60334	4.15775e-06	0.00123282		WTAPP1	3.11823	-2.57422	0.699972	-3.6776	0.000235438	0.0607947
POLR3GL	58.6824	-1.39853	0.213339	-6.55545	5.54729e-11	1.84565e-08		POLR3GL	67.0829	-1.25907	0.224395	-5.61096	2.01205e-08	6.15888e-06		REEP4	237.873	-1.18705	0.258849	-4.58588	4.52081e-06	0.00129668		CLGN	10.3802	1.79603	0.489961	3.66565	0.000246707	0.0622895
MTATP6P1	616.379	1.59073	0.242804	6.55151	5.6957e-11	1.86674e-08		DPEP2	3.67929	-2.95727	0.527056	-5.61091	2.01261e-08	6.15888e-06		SMG7	88.6846	1.45956	0.31962	4.56655	4.95826e-06	0.00133448		ADH1B	6.00438	2.25202	0.615952	3.65616	0.000256017	0.0634989
DUSP4	33.6339	-1.36443	0.208673	-6.53857	6.21103e-11	2.00571e-08		NDUFS6	504.928	1.57799	0.28182	5.59929	2.15233e-08	6.49099e-06		MT-TH	6.43437	2.37158	0.519623	4.56404	5.01797e-06	0.00133448		SGCA	2.4367	2.71443	0.751539	3.61182	0.00030405	0.0651314
SMG7	89.9416	1.37988	0.211152	6.535	6.36076e-11	2.02429e-08		SRSF5	817.427	-1.20098	0.21487	-5.58932	2.27967e-08	6.77679e-06		MT-TS2	15.1119	2.97569	0.651864	4.56489	4.99755e-06	0.00133448		FCRL3	4.70269	1.98653	0.548189	3.62381	0.000290298	0.0651314
ECT2	62.8452	1.50749	0.231817	6.50292	7.87747e-11	2.47116e-08		MTRNR2L3	235.555	2.95362	0.529468	5.57846	2.42661e-08	7.112e-06		AC107954.1	33.629	3.9618	0.866469	4.57235	4.82279e-06	0.00133448		THAP8	4.75872	-1.45067	0.400861	-3.61889	0.000295872	0.0651314
KRT16	4271.36	2.16418	0.333075	6.49756	8.16304e-11	2.52468e-08		PTPRC	258.947	-1.49416	0.268168	-5.57175	2.52195e-08	7.28879e-06		TFE3	174.588	-1.34989	0.296683	-4.54994	5.36624e-06	0.00139951		PC	17.5923	-1.0995	0.304664	-3.60888	0.000307517	0.0651314
NEDD4	53.408	1.55463	0.241387	6.44041	1.19151e-10	3.58416e-08		GRHL2	33.7199	1.2049	0.216385	5.56831	2.57223e-08	7.33225e-06		MEG3	125.424	-1.82736	0.401808	-4.54785	5.41957e-06	0.00139951		LTB	118.672	1.28229	0.35482	3.61392	0.000301606	0.0651314
SEC13	81.2836	-1.13323	0.176638	-6.41556	1.40303e-10	4.05384e-08		BMP3	7.94788	-2.32004	0.417476	-5.55729	2.7399e-08	7.70467e-06		MT-TF	264.039	1.92326	0.424281	4.533	5.81522e-06	0.00145938		HOXB-AS1	7.34578	1.28576	0.354546	3.6265	0.000287291	0.0651314
HIRA	58.4264	-1.01979	0.159168	-6.40701	1.48398e-10	4.23204e-08		CTBP2	175.823	1.07386	0.193653	5.54525	2.93529e-08	8.14407e-06		MED24	341.928	-1.42107	0.313907	-4.52703	5.98196e-06	0.00148037		AC107208.1	2.20642	3.02406	0.83376	3.62702	0.000286714	0.0651314
CYCS	187.713	1.13265	0.177278	6.38908	1.66886e-10	4.69828e-08		CIT	36.274	1.43615	0.26006	5.52238	3.34438e-08	9.04277e-06		CD70	12.4654	-3.04337	0.672784	-4.52354	6.08131e-06	0.00148434		AC103718.1	108.315	-1.18246	0.327621	-3.60925	0.000307083	0.0651314
TPI1	308.357	1.02201	0.160762	6.35729	2.05344e-10	5.70779e-08		AL358777.1	7.79462	-2.35535	0.426516	-5.52229	3.34612e-08	9.04277e-06		AC044893.1	4.48456	4.01497	0.888435	4.51915	6.20881e-06	0.00149498		TNFSF4	1.81981	2.09272	0.5876	3.56147	0.000368781	0.065167
HMGXB4	86.6604	1.3769	0.216803	6.35096	2.13978e-10	5.87344e-08		CARD11	9.86261	-2.10227	0.381366	-5.51246	3.53845e-08	9.43995e-06		BTBD10	40.2415	1.34537	0.298637	4.50504	6.63604e-06	0.00157655		SLC22A14	1.94177	2.31278	0.644472	3.58864	0.000332408	0.065167
EFL1P2	8.48954	3.38057	0.532662	6.34656	2.20184e-10	5.96917e-08		PTPRK	52.4161	1.30349	0.236739	5.50603	3.67019e-08	9.66746e-06		TYROBP	140.583	-1.86137	0.41397	-4.49639	6.9118e-06	0.00159941		COX6A2	5.86056	4.05829	1.12851	3.59614	0.00032297	0.065167
LRSAM1	40.4766	1.64471	0.25932	6.34238	2.26247e-10	6.05874e-08		WNT3A	16.6538	2.50726	0.455786	5.50096	3.77725e-08	9.8251e-06		MBOAT7	94.3768	1.40499	0.312385	4.49764	6.87118e-06	0.00159941		EMB	21.3635	1.1057	0.30702	3.60139	0.000316526	0.065167
AKAP6	29.2211	1.80803	0.285328	6.33669	2.34759e-10	6.21092e-08		SNAPC1	39.1488	1.18278	0.215216	5.49578	3.88984e-08	9.99304e-06		ITGB2	103.705	-1.97401	0.439921	-4.4872	7.21653e-06	0.00163552		HSPB7	4.93126	2.7234	0.758804	3.58906	0.000331866	0.065167
MT-TM	89.3402	1.73548	0.274904	6.31305	2.73582e-10	7.06775e-08		GZMM	4.68014	-3.28595	0.598745	-5.48806	4.06372e-08	1.03124e-05		DRG1	122.178	1.68727	0.376104	4.48617	7.25144e-06	0.00163552		DES	27.389	3.66331	1.02802	3.56347	0.000365981	0.065167
CCDC80	347.24	-1.41177	0.223697	-6.31107	2.77119e-10	7.07589e-08		RPS3	1035.58	-1.4276	0.260471	-5.48083	4.23327e-08	1.05797e-05		MTRNR2L8	261.524	3.31512	0.741062	4.47347	7.69599e-06	0.00171409		HLA-DQB1	42.3396	1.16975	0.328168	3.5645	0.000364557	0.065167
MT-TF	305.164	1.62778	0.258003	6.30915	2.8057e-10	7.08165e-08		LINC00861	41.5564	-1.82819	0.333656	-5.47927	4.27074e-08	1.05797e-05		TAGLN2	1160.82	-1.2382	0.27747	-4.46245	8.10262e-06	0.00176064		B3GALT5-AS1	1.78279	2.14031	0.60088	3.56196	0.000368092	0.065167
PYGB	114.933	1.29185	0.205204	6.29545	3.06515e-10	7.56266e-08		PYGB	116.371	1.32971	0.242909	5.47411	4.39714e-08	1.07647e-05		FAM160B2	87.7522	1.42292	0.318704	4.4647	8.01792e-06	0.00176064		SLC25A29	2.02559	-3.14454	0.878549	-3.57925	0.000344586	0.065167
CD163	92.961	-1.62506	0.258073	-6.29689	3.0368e-10	7.56266e-08		NCF4	38.0608	-1.80447	0.329938	-5.46911	4.52313e-08	1.09444e-05		TOR3A	55.5726	-1.76159	0.396381	-4.44417	8.82307e-06	0.00189409		KLHL41	20.7426	2.8701	0.804142	3.56915	0.000358143	0.065167
CALU	412.443	1.30025	0.207313	6.2719	3.56666e-10	8.60662e-08		SMIM29	52.3632	-1.37255	0.251911	-5.44852	5.07899e-08	1.20101e-05		FIBP	93.0921	1.43662	0.323745	4.4375	9.10087e-06	0.00193047		AP001267.5	3.1259	1.65733	0.463369	3.57669	0.000347972	0.065167
MTRNR2L11	14.3955	2.99178	0.476952	6.2727	3.54832e-10	8.60662e-08		HSPA8	60.4804	1.39825	0.257235	5.43568	5.45867e-08	1.2621e-05		ERF	69.5136	-1.23591	0.278979	-4.43013	9.41763e-06	0.00197416		OSGIN1	3.96186	-2.30843	0.650823	-3.54694	0.00038973	0.065212
TAF2	102.854	1.15758	0.184802	6.2639	3.75454e-10	8.96153e-08		CASP17P	43.7561	-1.74541	0.321329	-5.43184	5.57752e-08	1.27541e-05		GABRE	354.498	-1.66405	0.376078	-4.42475	9.65549e-06	0.00200048		FBP1	8.04897	1.49684	0.421824	3.54851	0.000387421	0.065212
PPTC7	51.8613	1.17374	0.187696	6.25343	4.0153e-10	9.45618e-08		CELF2	271.763	-1.38422	0.255562	-5.41638	6.08182e-08	1.37561e-05		MT-TM	90.3284	1.9217	0.436013	4.40744	1.04599e-05	0.00214224		FAM66D	5.55064	1.58979	0.448315	3.54613	0.000390926	0.065212
MTRNR2L12	474.257	1.70303	0.272391	6.25217	4.04791e-10	9.45618e-08		SLFN14	7.26153	-3.05161	0.564647	-5.40445	6.50063e-08	1.43906e-05		NDUFAF3	49.5848	-1.19647	0.272097	-4.3972	1.09655e-05	0.00222027		GNE	8.58204	1.09052	0.309045	3.52866	0.000417667	0.0673118
NAV1	132.183	1.35151	0.217019	6.2276	4.73639e-10	1.0948e-07		AL031733.2	15.3347	-2.38938	0.442067	-5.40502	6.48003e-08	1.43906e-05		HSPA8	63.9942	1.67104	0.380279	4.39426	1.11151e-05	0.00222526		GVQW3	18.6013	1.13761	0.322017	3.53278	0.00041122	0.0673118
PTPRK	48.9169	1.0624	0.170861	6.21793	5.0375e-10	1.15228e-07		CENPF	253.387	1.24094	0.229867	5.3985	6.72e-08	1.47196e-05		APPL2	50.9602	1.25432	0.285664	4.39089	1.12888e-05	0.00223494		AL355379.1	13.08	-2.47569	0.701058	-3.53135	0.000413438	0.0673118
CD40LG	5.68869	-2.62457	0.422818	-6.20732	5.38947e-10	1.22008e-07		MCM5	105.631	1.22895	0.227901	5.39247	6.94963e-08	1.5064e-05		IGHGP	55.8112	-2.75215	0.627183	-4.38811	1.14341e-05	0.00223882		AC011816.1	1.59727	1.93439	0.548208	3.52858	0.000417797	0.0673118
RIOX1	30.7043	-1.35327	0.219988	-6.15155	7.67282e-10	1.65184e-07		IL10RA	116.287	-1.47667	0.27405	-5.38834	7.11131e-08	1.50999e-05		NAV1	137.864	1.40162	0.320474	4.37359	1.22219e-05	0.00236707		TMSB4X	38.5335	1.66767	0.473264	3.52377	0.000425457	0.0679649
SLC37A4	40.7423	-1.00352	0.163674	-6.13126	8.71875e-10	1.82064e-07		SATB1	94.1802	-1.123	0.208905	-5.37564	7.63106e-08	1.60399e-05		ATP9A	105.685	1.4945	0.343125	4.35557	1.32721e-05	0.00251578		BMP3	5.18105	1.72196	0.490388	3.51142	0.000445712	0.0683342
INAFM1	51.4681	1.71987	0.280566	6.12999	8.78856e-10	1.82064e-07		FYN	108.261	-1.14063	0.213111	-5.3523	8.6842e-08	1.7892e-05		CALU	413.495	1.42933	0.32879	4.34724	1.37862e-05	0.00255878		NRAP	7.83187	3.65113	1.03899	3.51411	0.000441234	0.0683342
BCCIP	106.366	1.38996	0.227391	6.11262	9.80115e-10	1.99281e-07		CD28	8.83287	-2.21467	0.413655	-5.3539	8.60807e-08	1.7892e-05		RNF187	388.563	1.34076	0.308358	4.34808	1.37335e-05	0.00255878		AC006963.1	1.82811	-3.17758	0.906653	-3.50473	0.000457064	0.0683782
AP2S1	302.347	1.15683	0.189353	6.10938	1.00021e-09	2.01501e-07		FAT1	84.5374	1.44805	0.270765	5.34801	8.89244e-08	1.80033e-05		DPM2	37.2686	2.08253	0.48001	4.33852	1.43444e-05	0.00263493		CAPS	7.96016	1.15098	0.329576	3.4923	0.000478878	0.0705223
C7orf50	75.6487	1.16154	0.190295	6.10393	1.03492e-09	2.06597e-07		KRT17	3860.22	2.39871	0.448555	5.34763	8.91123e-08	1.80033e-05		BCL10	37.9988	1.06438	0.246055	4.32579	1.51986e-05	0.00276335		AC011370.1	2.00704	-2.486	0.711795	-3.49258	0.000478385	0.0705223
EIF6	237.449	1.14661	0.188024	6.09823	1.07247e-09	2.10271e-07		CD3E	28.8488	-1.82778	0.342124	-5.34245	9.17009e-08	1.83481e-05		EFL1P2	8.70152	3.74253	0.867085	4.31622	1.58726e-05	0.00285676		GAS2	2.45838	1.65178	0.474159	3.48361	0.000494707	0.0711849
ATP9A	101.255	1.43626	0.235667	6.09444	1.09821e-09	2.13412e-07		STIL	19.5223	2.20801	0.414044	5.33279	9.67177e-08	1.91676e-05		FAUP1	10.9627	3.43947	0.799962	4.29954	1.71153e-05	0.00304961		SLFN14	2.84222	1.5223	0.436858	3.48465	0.00049279	0.0711849
PPIP5K1	45.1275	-1.15377	0.189407	-6.09147	1.11879e-09	2.15202e-07		MED24	351.206	-1.14722	0.215481	-5.32401	1.01505e-07	1.99267e-05		SENP5	49.7506	1.07103	0.249624	4.29057	1.78216e-05	0.00314402		B4GALNT3	31.8783	-1.16486	0.335293	-3.47417	0.000512437	0.0713749
BMP3	7.25345	-2.22236	0.365156	-6.08606	1.15722e-09	2.15351e-07		PKM	901.407	1.09115	0.205055	5.32126	1.03051e-07	1.99877e-05		DCAF8	141.514	-1.19474	0.278734	-4.28631	1.81667e-05	0.00317348		XIRP1	2.83216	2.864	0.825151	3.47089	0.000518746	0.0713749
FIBP	90	1.14899	0.18877	6.08674	1.15232e-09	2.15351e-07		RAMP3	27.9849	-1.40484	0.264313	-5.31507	1.06619e-07	1.99877e-05		AUTS2	287.907	1.27419	0.297795	4.27875	1.87942e-05	0.00321996		TECRL	1.73721	2.56631	0.739365	3.47097	0.000518587	0.0713749
SLFN14	5.76631	-2.6028	0.427551	-6.08769	1.1455e-09	2.15351e-07		CCT5	48.3626	1.87797	0.353102	5.31849	1.04635e-07	1.99877e-05		MTRNR2L11	21.1392	3.15738	0.737743	4.27978	1.87074e-05	0.00321996		AC008467.1	6.45821	1.17683	0.338964	3.47185	0.000516879	0.0713749
MMP9	121.677	-2.42914	0.400222	-6.06947	1.2833e-09	2.36807e-07		CDCP1	137.309	1.46622	0.27585	5.3153	1.06479e-07	1.99877e-05		SHROOM1	9.25299	-2.02881	0.474408	-4.2765	1.89858e-05	0.0032218		CDKN2A	26.9366	1.92604	0.556438	3.46137	0.000537437	0.0728827
VDAC1	141.719	1.13965	0.187889	6.06553	1.31521e-09	2.40672e-07		RNF187	348.675	1.27462	0.23969	5.31776	1.05051e-07	1.99877e-05		ZNF680	14.6263	-1.58339	0.370756	-4.27071	1.94853e-05	0.00327538		AC015910.1	5.0005	-1.70656	0.494189	-3.45325	0.000553875	0.0740464
ARHGEF10L	117.379	-1.25727	0.207425	-6.06133	1.35005e-09	2.45006e-07		IL1RAP	74.4701	1.31052	0.246675	5.31275	1.07982e-07	2.00624e-05		TMEM219	53.7211	-1.01628	0.238584	-4.25961	2.04784e-05	0.00341013		TRG-AS1	13.8714	1.06424	0.308135	3.45382	0.000552714	0.0740464
ITPR3	25.0522	2.09647	0.346396	6.05223	1.42856e-09	2.57129e-07		SH3BP5L	132.019	-1.48581	0.279867	-5.30898	1.1024e-07	2.03007e-05		TAF2	117.515	1.16724	0.274931	4.24556	2.18052e-05	0.003481		FLRT3	9.43961	-1.54703	0.449963	-3.43812	0.000585774	0.0766794
TYROBP	172.092	-1.54818	0.256823	-6.02822	1.65774e-09	2.93568e-07		MT-RNR2	122478	1.5273	0.287791	5.30697	1.11462e-07	2.03457e-05		TNFSF10	359.531	1.2281	0.289072	4.24843	2.15272e-05	0.003481		NEK10	3.10945	1.59507	0.46435	3.43506	0.000592413	0.0770137
ATP5MPL	528.144	1.14998	0.190822	6.02645	1.67602e-09	2.9443e-07		WNT7B	47.6295	2.16539	0.408566	5.29998	1.15812e-07	2.0956e-05		PRMT1	139.687	-1.11056	0.261341	-4.24946	2.14287e-05	0.003481		EFNB1	67.8491	-1.3373	0.392838	-3.4042	0.000663579	0.0791675
ANLN	39.0805	1.54025	0.256218	6.01147	1.83852e-09	3.20413e-07		DOCK1	55.6875	1.14699	0.216977	5.2862	1.24882e-07	2.22108e-05		PDIA3	396.842	-1.62582	0.383017	-4.24478	2.18808e-05	0.003481		COL6A1	694.928	-1.14822	0.336922	-3.40796	0.000654505	0.0791675
POM121C	49.0997	1.52687	0.254318	6.00379	1.92761e-09	3.33294e-07		CTSV	41.1231	2.43111	0.46136	5.26944	1.36839e-07	2.41313e-05		RRP12	36.2017	2.03429	0.479762	4.2402	2.23319e-05	0.00349559		LMOD3	10.291	2.21373	0.649533	3.40819	0.000653949	0.0791675
RASSF1	111.624	-1.20181	0.200661	-5.98924	2.1082e-09	3.61671e-07		CKMT1A	75.8143	1.98913	0.377818	5.26478	1.4036e-07	2.45442e-05		MT-ND4	24417.4	1.41766	0.334363	4.23987	2.23649e-05	0.00349559		PPT2-EGFL8	2.04143	2.67769	0.786569	3.40426	0.000663429	0.0791675
MBOAT7	98.9573	1.1549	0.193146	5.9794	2.23955e-09	3.78294e-07		SQLE	111.747	1.08119	0.205926	5.25038	1.51786e-07	2.61034e-05		NDUFS6	506.544	1.42275	0.336087	4.23328	2.30306e-05	0.00355494		AC004812.2	4.83844	-1.43861	0.422312	-3.40651	0.000657993	0.0791675
CIT	36.612	1.27818	0.213843	5.97718	2.27034e-09	3.80568e-07		SH2B1	142.748	-1.20556	0.229588	-5.25098	1.5129e-07	2.61034e-05		OTULIN	64.7896	1.17171	0.27711	4.22834	2.35427e-05	0.00355494		SLC27A5	14.8131	-1.30505	0.384004	-3.39852	0.000677522	0.0793074
AC024475.1	13.7824	-1.49226	0.250515	-5.95677	2.57271e-09	4.21598e-07		EIF6	239.694	1.24412	0.237102	5.24721	1.54419e-07	2.63386e-05		LINC01184	69.5986	-1.05553	0.249559	-4.22959	2.34118e-05	0.00355494		NAPSB	4.44702	1.52233	0.448993	3.39055	0.000697527	0.0793074
CYBB	134.052	-1.32464	0.22245	-5.95477	2.60443e-09	4.23634e-07		MFSD3	22.7556	2.07224	0.39711	5.21831	1.80563e-07	3.00586e-05		AC108860.3	12.0176	2.61656	0.618806	4.2284	2.35364e-05	0.00355494		RCE1	9.35154	-1.14467	0.337508	-3.39153	0.000695032	0.0793074
DCAF8	157.01	-1.02516	0.172673	-5.93699	2.90302e-09	4.6531e-07		IER3	40.7702	2.21408	0.425344	5.2054	1.93577e-07	3.17176e-05		CKAP4	870.009	1.02709	0.243178	4.22362	2.40405e-05	0.00359961		PAX5	23.7515	1.50671	0.444431	3.3902	0.00069841	0.0793074
CHIT1	70.0834	-3.65271	0.61604	-5.92934	3.04148e-09	4.8397e-07		STAC3	22.6516	-2.88971	0.555073	-5.20599	1.92965e-07	3.17176e-05		CLDN7	185.833	-1.80353	0.427799	-4.21584	2.48849e-05	0.00369499		AC099501.1	2.59868	1.36751	0.402252	3.39963	0.000674776	0.0793074
FGR	32.9333	-1.63011	0.275113	-5.92522	3.11887e-09	4.92714e-07		CST7	10.3598	-2.0653	0.39689	-5.20372	1.9534e-07	3.17565e-05		ITGA1	88.0787	1.2164	0.288698	4.21339	2.51568e-05	0.00370449		LAG3	7.004	1.65233	0.489059	3.3786	0.000728555	0.0807839
CKMT1A	75.5802	1.63661	0.277076	5.90671	3.4901e-09	5.4354e-07		CYBB	153.914	-1.46862	0.282394	-5.20062	1.98622e-07	3.20397e-05		MINK1	11.2176	2.64441	0.628111	4.21011	2.55248e-05	0.00372788		MYOZ1	7.42762	2.96368	0.88356	3.35425	0.000795818	0.086712
KRT17	4740.33	2.08131	0.353061	5.89505	3.74568e-09	5.75185e-07		MTATP6P1	637.302	1.68691	0.32516	5.18795	2.12622e-07	3.40343e-05		NCF4	24.9565	-1.6537	0.393017	-4.20772	2.57966e-05	0.00373694		PHKA2	6.85173	1.32168	0.394881	3.34704	0.000816791	0.0878157
MS4A6A	59.5748	-1.18497	0.201278	-5.88722	3.92749e-09	5.94785e-07		NR2F2	205.029	-1.04506	0.201974	-5.17425	2.28832e-07	3.63493e-05		POLR3GL	45.0836	-1.66705	0.397285	-4.19611	2.71544e-05	0.0038707		SV2B	1.92956	2.21266	0.662058	3.34209	0.000831502	0.0885526
P2RX5	18.9615	-2.48969	0.423069	-5.88484	3.98435e-09	5.99262e-07		HMGXB4	93.0935	1.40289	0.271449	5.16815	2.3642e-07	3.70566e-05		GPSM3	27.227	-1.99126	0.474354	-4.19783	2.69487e-05	0.0038707		ZNF460	3.70968	1.45688	0.436482	3.33777	0.000844536	0.0894354
ZNF76	26.8977	-1.05569	0.179892	-5.86844	4.39904e-09	6.57133e-07		CD40LG	6.52066	-2.58796	0.500904	-5.16658	2.3841e-07	3.70566e-05		TNFSF13B	77.7299	-1.45202	0.346457	-4.19106	2.77654e-05	0.00392638		CD40LG	2.82292	1.67309	0.502436	3.32995	0.000868611	0.0904604
SLC4A3	11.1173	2.05251	0.350786	5.85119	4.88065e-09	7.1929e-07		WDFY4	38.2254	-1.78486	0.345473	-5.16642	2.38627e-07	3.70566e-05		ASNSD1	37.3382	1.68461	0.403214	4.17797	2.94127e-05	0.00412657		AC012100.3	1.54917	2.09682	0.629547	3.33068	0.000866337	0.0904604
AC090498.1	106.006	1.72025	0.295	5.83136	5.4978e-09	8.04841e-07		LRSAM1	39.2443	1.5551	0.301569	5.15671	2.5132e-07	3.87387e-05		PEX19	44.6523	-1.09679	0.262928	-4.17145	3.02674e-05	0.00418066		PRB1	1.59514	2.56268	0.770631	3.32544	0.000882803	0.0914332
CST7	8.71609	-1.88024	0.32291	-5.82279	5.78726e-09	8.41605e-07		MMP9	140.029	-2.2493	0.436751	-5.15007	2.60389e-07	3.98414e-05		RPL41	550.82	1.40137	0.335859	4.17249	3.01291e-05	0.00418066		KRT16P3	3.00583	-2.17812	0.655714	-3.32175	0.000894551	0.091478
WNT7B	41.1743	1.86778	0.320907	5.82031	5.87403e-09	8.48604e-07		SNX20	7.68154	-2.15782	0.419202	-5.14746	2.64037e-07	4.01048e-05		AP1S1	38.6304	-1.44139	0.346547	-4.15928	3.19256e-05	0.00435347		DTX4	16.3541	1.03161	0.311005	3.31702	0.000909816	0.0917114
CKMT1B	83.2035	1.50496	0.258798	5.81521	6.05572e-09	8.69135e-07		KRT6B	2415.12	2.02544	0.394233	5.13769	2.78136e-07	4.19401e-05		CDCP1	145.105	1.25621	0.302196	4.15696	3.22515e-05	0.00435347		EIF2S2P4	8.2978	-1.12048	0.338701	-3.30816	0.000939121	0.0922374
DSG2	48.0155	1.58726	0.273245	5.80893	6.28731e-09	8.93492e-07		IL1R2	165.641	2.08638	0.406816	5.12856	2.91974e-07	4.36287e-05		RPSA	56.3789	-1.05359	0.25339	-4.15799	3.21063e-05	0.00435347		ZNF382	5.39574	1.21582	0.368021	3.30367	0.00095428	0.0922374
PPP2R5B	26.8913	-1.33598	0.230008	-5.80841	6.30681e-09	8.93492e-07		GMPS	74.3462	1.14486	0.223277	5.12756	2.93528e-07	4.36287e-05		CSNK1G2	72.0659	-1.04569	0.251745	-4.15377	3.27046e-05	0.00438144		SILC1	1.55248	1.96795	0.595315	3.30574	0.000947274	0.0922374
TTC26	20.643	1.42104	0.245847	5.7802	7.46102e-09	1.04354e-06		SENP5	52.8002	1.10726	0.216665	5.11049	3.21324e-07	4.70876e-05		CD4	27.1655	-1.5676	0.377826	-4.14901	3.3392e-05	0.0044139		ARHGEF6	15.8253	1.03115	0.312807	3.29643	0.000979206	0.0928327
DPM2	27.3254	1.69376	0.293797	5.76507	8.16235e-09	1.13441e-06		ZG16B	16.0966	-2.98564	0.584687	-5.10639	3.28367e-07	4.71567e-05		LEMD3	78.8504	1.12056	0.270102	4.14866	3.34424e-05	0.0044139		MS4A1	172.472	1.65227	0.501532	3.29444	0.000986171	0.0928327
DPEP2	3.66038	-2.435	0.422451	-5.76399	8.21486e-09	1.13453e-06		GIMAP1	18.3515	-1.69458	0.331863	-5.10626	3.28595e-07	4.71567e-05		MTATP6P1	585.807	1.48429	0.358432	4.14107	3.45686e-05	0.004529		MYLPF	8.30511	2.44338	0.742237	3.29192	0.000995072	0.0928327
GRPEL1	159.22	1.24804	0.216983	5.75177	8.83127e-09	1.21204e-06		SKAP1-AS1	7.02855	-2.27621	0.445734	-5.10666	3.27902e-07	4.71567e-05		SPDL1	40.1486	1.52986	0.369896	4.13593	3.53517e-05	0.00459779		SRP14P3	2.82033	1.63192	0.496236	3.28859	0.00100689	0.0928327
CCT5	46.5311	1.56819	0.273235	5.73934	9.50455e-09	1.29634e-06		KRT16	2949.49	2.0349	0.398774	5.10288	3.34517e-07	4.76779e-05		GDF15	17.7628	-2.54118	0.615273	-4.13016	3.62514e-05	0.00461376		ADNP-AS1	3.98548	1.39216	0.423875	3.28437	0.00102212	0.0935291
MT-TP	232.883	1.10214	0.192394	5.72854	1.01296e-08	1.37306e-06		NUP155	38.507	1.0353	0.203432	5.08916	3.5965e-07	5.09112e-05		DONSON	25.827	-1.50679	0.364675	-4.13187	3.59817e-05	0.00461376		PLAT	106.425	-1.08897	0.331856	-3.28146	0.00103271	0.0936455
MT-TS2	12.4611	2.70639	0.4735	5.71572	1.0924e-08	1.47166e-06		LAPTM4B	89.4885	1.23053	0.242368	5.07709	3.8326e-07	5.38869e-05		RUSC1	100.331	1.10675	0.267909	4.13108	3.6107e-05	0.00461376		AC007849.1	8.15842	1.70934	0.522079	3.27411	0.00105997	0.0955999
AL031733.2	12.131	-2.18973	0.383691	-5.707	1.14983e-08	1.52103e-06		HSPH1	464.689	1.26411	0.24917	5.0733	3.90984e-07	5.46039e-05		AHCY	67.9814	-1.01731	0.246783	-4.1223	3.75104e-05	0.00467385		CAMK2B	2.9994	2.18535	0.668288	3.27007	0.0010752	0.0959189
ARL5A	55.4311	1.10403	0.193537	5.70448	1.167e-08	1.5345e-06		AP000347.1	62.4688	-1.29666	0.256029	-5.0645	4.09472e-07	5.68047e-05		CAPN7	43.0274	-1.38668	0.336376	-4.12241	3.74935e-05	0.00467385		IL18R1	9.52625	1.04487	0.319876	3.26648	0.00108895	0.0959189
CUEDC2	27.148	1.46373	0.257361	5.68748	1.2893e-08	1.66539e-06		ITM2A	40.7915	-1.35714	0.268151	-5.06111	4.16816e-07	5.74405e-05		DOCK1	55.0672	1.20055	0.292814	4.10003	4.13089e-05	0.0050845		PTPRQ	8.12299	1.81061	0.553836	3.26922	0.00107845	0.0959189
SQSTM1	106.508	1.35733	0.238632	5.68795	1.28572e-08	1.66539e-06		BCCIP	111.699	1.44223	0.28566	5.04879	4.44619e-07	6.0869e-05		CYB5R3	271.088	1.02385	0.250428	4.08841	4.34345e-05	0.00519406		AC104938.1	2.48524	-2.42205	0.741115	-3.26812	0.00108265	0.0959189
MTND5P11	15.9587	2.40606	0.423554	5.68065	1.3418e-08	1.72308e-06		PTH1R	5.10053	-2.7118	0.537759	-5.04278	4.58827e-07	6.24035e-05		HAVCR2	11.5357	-1.86992	0.457239	-4.08959	4.32135e-05	0.00519406		AC244093.3	1.49752	1.69332	0.518836	3.26369	0.00109971	0.0964166
IL10RA	100.369	-1.3196	0.232458	-5.67673	1.3729e-08	1.75276e-06		SYNE3	53.7983	-1.25559	0.249167	-5.03917	4.67546e-07	6.31764e-05		INO80E	31.6887	2.17827	0.532481	4.0908	4.29889e-05	0.00519406		OR7C1	4.95388	1.37856	0.424125	3.25035	0.00115263	0.0968262
MIS18A	57.8605	1.16768	0.206206	5.66269	1.49015e-08	1.86984e-06		UBE3C	117.472	1.25358	0.248861	5.03729	4.7218e-07	6.33909e-05		AC024475.1	10.3808	-1.75049	0.428471	-4.08543	4.39945e-05	0.00522596		SLC14A1	5.00992	1.48109	0.455633	3.25062	0.00115152	0.0968262
NR2F2	176.6	-1.00813	0.178016	-5.66314	1.48624e-08	1.86984e-06		TMEM106A	38.4144	-1.33972	0.266477	-5.02752	4.96857e-07	6.60221e-05		SGIP1	45.5275	1.46992	0.360172	4.08117	4.48104e-05	0.00526501		IGF2BP2-AS1	9.45677	-1.35832	0.417247	-3.25543	0.00113221	0.0968262
ASNSD1	33.8302	1.28441	0.227145	5.65461	1.56203e-08	1.9489e-06		LINC02798	2.42593	-3.97733	0.79233	-5.01979	5.17275e-07	6.7698e-05		SNORD13	161.412	2.2534	0.552219	4.08063	4.49142e-05	0.00526501		OTOGL	2.70963	1.99186	0.611359	3.25808	0.0011217	0.0968262
SRM	472.466	1.23647	0.219425	5.63502	1.75036e-08	2.15934e-06		MT-CO2	1780.22	1.22794	0.24493	5.01343	5.34682e-07	6.95387e-05		C7orf50	78.4584	1.29395	0.317273	4.07835	4.53565e-05	0.0052821		LMOD2	11.2633	3.15944	0.971908	3.25075	0.00115099	0.0968262
LINC02269	3.19073	3.16373	0.562081	5.62861	1.81672e-08	2.22868e-06		CD4	37.1007	-1.68506	0.336353	-5.00979	5.44904e-07	6.99932e-05		ZC3H15	524.485	1.13898	0.280046	4.0671	4.76015e-05	0.00550755		CCL19	169.022	1.3436	0.412919	3.25391	0.00113828	0.0968262
IGSF6	50.9008	-1.25314	0.222968	-5.62029	1.90639e-08	2.31284e-06		AC016251.1	7.02704	-2.58331	0.515545	-5.01083	5.4195e-07	6.99932e-05		CRIP2	123.381	1.63535	0.402492	4.06306	4.8434e-05	0.00556773		AKR1C1	51.6238	-1.5459	0.475724	-3.24958	0.00115575	0.0968262
SPDL1	37.6905	1.14214	0.203747	5.60571	2.07406e-08	2.47523e-06		FAM83H	105.005	1.08153	0.216105	5.00463	5.59694e-07	7.14519e-05		PPP1R15B	68.5946	1.37101	0.338964	4.04469	5.23913e-05	0.00594592		EBLN2	7.37825	1.23974	0.381476	3.24985	0.00115465	0.0968262
HLA-DPB1	347.932	-1.18469	0.211727	-5.59538	2.20136e-08	2.59891e-06		TPX2	131.358	1.30728	0.261295	5.00308	5.6421e-07	7.15893e-05		SRP9	33.3685	-2.369	0.587399	-4.03304	5.50607e-05	0.00617026		MB	47.1994	2.36556	0.729216	3.24397	0.00117874	0.0978825
PXDN	162.929	1.2832	0.230017	5.57873	2.42287e-08	2.81502e-06		COL17A1	270.635	1.8418	0.36885	4.99336	5.93375e-07	7.44795e-05		GNB5	29.2968	1.26614	0.314073	4.03135	5.54584e-05	0.00617598		GTSF1	4.04913	-2.10528	0.649898	-3.2394	0.00119781	0.0981295
NUBP2	76.9307	1.41961	0.25534	5.55967	2.70278e-08	3.10734e-06		RASAL3	56.2592	-1.59493	0.319426	-4.99311	5.94147e-07	7.44795e-05		BLMH	68.3781	-1.31932	0.327697	-4.02602	5.67282e-05	0.00627815		LINC01137	7.30732	-1.07064	0.330245	-3.24194	0.00118717	0.0981295
PTGFR	33.9296	-1.50945	0.272337	-5.54258	2.98043e-08	3.40871e-06		ABCC1	15.9738	2.00172	0.401058	4.99109	6.00403e-07	7.44924e-05		FAAP100	57.4282	1.90588	0.474247	4.01876	5.85059e-05	0.00639544		AC104530.1	3.36127	1.7347	0.537392	3.228	0.00124658	0.100419
RPL15	824.737	-1.05959	0.191273	-5.53969	3.03005e-08	3.44751e-06		MRPL52	75.5412	1.32983	0.266664	4.9869	6.1355e-07	7.51021e-05		SCARNA3	9.01394	3.62856	0.902843	4.01904	5.84364e-05	0.00639544		RIPOR2	60.2567	1.03075	0.320055	3.22054	0.00127949	0.101974
RNASE1	125.625	-1.25281	0.226606	-5.52858	3.22833e-08	3.61688e-06		NUBP2	83.1514	1.52109	0.3054	4.98063	6.33783e-07	7.71251e-05		FOLR2	18.8171	-1.67354	0.41697	-4.01357	5.98081e-05	0.00649793		TLE6	1.53871	2.16911	0.676012	3.20869	0.0013334	0.103435
TSPAN5	80.3864	1.18764	0.214933	5.52564	3.28292e-08	3.65937e-06		MKI67	213.363	1.0551	0.212128	4.97388	6.56267e-07	7.93861e-05		ATRN	30.7023	1.70561	0.427084	3.9936	6.5077e-05	0.0069029		HAVCR2	8.89315	1.07625	0.335834	3.2047	0.00135203	0.104023
MTRNR2L6	13.4925	2.56635	0.46478	5.52163	3.35867e-08	3.72491e-06		C1QC	64.6183	-1.69047	0.339944	-4.97278	6.59993e-07	7.93861e-05		DFFA	93.8818	1.15271	0.288576	3.99446	6.48425e-05	0.0069029		SPIB	35.0476	1.51233	0.472086	3.20351	0.00135765	0.104032
TP63	58.6451	1.31862	0.239044	5.51624	3.46322e-08	3.81335e-06		N4BP2L1	36.8185	-1.50509	0.303412	-4.96054	7.02969e-07	8.3589e-05		CARD11	7.00261	-2.44892	0.613215	-3.99357	6.50851e-05	0.0069029		GPR68	11.7547	-1.17173	0.366732	-3.19505	0.00139805	0.105083
DUSP5	54.5114	-1.37036	0.248445	-5.51574	3.47315e-08	3.81335e-06		CYTIP	69.1753	-1.35221	0.272706	-4.9585	7.10403e-07	8.3993e-05		EGR1	427.278	1.57116	0.39396	3.98813	6.65965e-05	0.00698009		CXCL9	119.89	1.08534	0.339963	3.19253	0.00141033	0.105083
ATRN	29.0654	1.31084	0.237996	5.50785	3.63247e-08	3.94878e-06		MT-CO3	31193.9	1.23304	0.248981	4.95235	7.33227e-07	8.62019e-05		RIOX1	28.3135	-1.36488	0.34217	-3.98888	6.6385e-05	0.00698009		XIRP2	75.345	3.57755	1.12061	3.19251	0.0014104	0.105083
ASB2	14.6158	-1.40203	0.254972	-5.49874	3.82505e-08	4.11736e-06		PRKCQ	16.5723	-2.09898	0.42493	-4.93961	7.82807e-07	9.15136e-05		AC079140.2	9.49315	-2.67547	0.672462	-3.97863	6.93149e-05	0.00717421		BCORP1	2.7979	1.51741	0.475256	3.19282	0.0014089	0.105083
NR1D2	68.1704	-1.08249	0.196922	-5.49705	3.86202e-08	4.13688e-06		HIRA	62.7801	-1.06077	0.21494	-4.9352	8.00693e-07	9.30817e-05		SLCO4A1	33.4681	-1.84598	0.464476	-3.97434	7.05759e-05	0.00718583		ATP6V0A4	5.92679	1.81183	0.569363	3.1822	0.00146162	0.108046
MCM7	129.58	1.1372	0.20727	5.48654	4.09879e-08	4.36919e-06		GNG7	14.537	-2.05655	0.416872	-4.93329	8.08547e-07	9.34725e-05		POM121C	45.9853	1.6578	0.417124	3.97436	7.05686e-05	0.00718583		SATB1-AS1	4.96035	1.21209	0.380797	3.18303	0.00145741	0.108046
MT-ND4L	387.489	1.07027	0.195152	5.48427	4.15182e-08	4.40433e-06		SEPTIN6	138.579	-1.33215	0.270292	-4.92856	8.28361e-07	9.44107e-05		SENP3	54.2953	1.09957	0.277018	3.9693	7.20828e-05	0.00729757		AC108676.1	3.70626	-1.97636	0.622308	-3.17585	0.001494	0.108315
PTPRC	219.804	-1.20286	0.21947	-5.48076	4.23509e-08	4.47037e-06		XRCC2	31.5551	1.68725	0.342372	4.92811	8.30273e-07	9.44107e-05		PEBP1	417.291	-1.11155	0.280495	-3.96282	7.40692e-05	0.00733203		AL138778.1	2.51103	2.00744	0.631748	3.1776	0.001485	0.108315
IL11RA	72.7647	-1.48737	0.271567	-5.47698	4.32642e-08	4.52399e-06		CKMT1B	82.1222	1.75771	0.35663	4.92868	8.2788e-07	9.44107e-05		MMP9	38.7255	-1.77336	0.447468	-3.96309	7.39862e-05	0.00733203		NKG7	7.33969	1.40289	0.442269	3.17203	0.00151375	0.108495
PSPH	44.3538	1.29901	0.237733	5.46416	4.651e-08	4.84035e-06		INAFM1	54.7994	1.74237	0.354163	4.91968	8.66876e-07	9.80371e-05		TUBGCP6	50.7405	1.86141	0.469491	3.96475	7.34737e-05	0.00733203		TCIM	13.5084	1.17706	0.37099	3.17275	0.00151	0.108495
SOD3	37.1856	-1.45588	0.266485	-5.46328	4.67419e-08	4.84042e-06		ADH1B	7.52268	-3.20009	0.652138	-4.90708	9.24445e-07	0.000103983		ATP13A3	167.419	1.12491	0.283801	3.96372	7.37906e-05	0.00733203		GLDC	2.53057	1.73206	0.547153	3.16558	0.00154775	0.110095
CAP1	34.1129	2.1714	0.397545	5.46201	4.70783e-08	4.84042e-06		ATP5MPL	515.247	1.28806	0.262962	4.89825	9.66922e-07	0.000108176		CAP1	42.2688	2.65694	0.670774	3.961	7.46358e-05	0.00734729		LILRB4	14.5534	1.04573	0.330329	3.16571	0.00154703	0.110095
WNT3A	14.6367	2.00121	0.366412	5.46165	4.7172e-08	4.84042e-06		SAMD1	45.4151	1.31223	0.26806	4.8953	9.81574e-07	0.000108795		LAMC1	108.67	1.23231	0.311804	3.95219	7.74382e-05	0.00757521		PI16	3.00336	2.25544	0.714322	3.15746	0.0015915	0.1107
FBP1	13.4751	-2.29769	0.421361	-5.45302	4.95219e-08	5.0345e-06		LINC02269	3.85322	3.47877	0.710675	4.89503	9.82915e-07	0.000108795		MNS1	13.3916	-1.55054	0.392836	-3.94705	7.91199e-05	0.00766173		PARP15	11.79	1.15328	0.364899	3.16054	0.00157475	0.1107
COL17A1	266.78	1.47897	0.271514	5.44714	5.11874e-08	5.17984e-06		PTGFR	40.0677	-1.62717	0.332588	-4.89245	9.95859e-07	0.000109645		PLAAT3	21.5209	-1.8353	0.465698	-3.94096	8.11564e-05	0.00781646		ITK	8.30414	1.16111	0.36817	3.15372	0.00161205	0.110741
AC008764.10	35.0731	-1.05702	0.194334	-5.43922	5.35131e-08	5.39034e-06		HDC	10.4474	-1.88801	0.386286	-4.88759	1.02076e-06	0.000111795		SPAG7	92.1602	-1.64755	0.418399	-3.93775	8.22501e-05	0.00787921		OR10H5	2.20449	-2.20883	0.700532	-3.15308	0.00161558	0.110741
ATP6V0B	134.445	1.02076	0.187743	5.43701	5.41814e-08	5.41793e-06		PPP5C	15.1499	2.5	0.511624	4.8864	1.02697e-06	0.000111886		AK1	7.25252	-2.21358	0.562723	-3.93369	8.36508e-05	0.00792814		DPF1	13.5038	-1.59844	0.508732	-3.14201	0.00167791	0.110799
TEF	28.6731	-1.49958	0.275826	-5.43669	5.42805e-08	5.41793e-06		DVL3	72.5474	1.00753	0.207107	4.86478	1.14586e-06	0.000123546		WDR90	43.5936	-1.44963	0.368503	-3.93382	8.36053e-05	0.00792814		IL4I1	16.0139	1.14102	0.362933	3.14387	0.00166729	0.110799
IL1R2	127.399	1.75353	0.322666	5.43451	5.49462e-08	5.45956e-06		LY86	9.28715	-2.34941	0.483163	-4.86255	1.15882e-06	0.000124298		TEF	27.9698	-1.74018	0.44333	-3.92525	8.66383e-05	0.00811921		ENO3	6.62667	1.73493	0.551305	3.14696	0.0016498	0.110799
PRKCB	68.2826	-1.57491	0.289868	-5.43321	5.53498e-08	5.47489e-06		CLASRP	103.455	-1.1499	0.236904	-4.85388	1.21068e-06	0.000128536		RNU4ATAC	1285.18	1.96203	0.499951	3.92445	8.69273e-05	0.00811921		SLC39A1	3.90055	-1.41366	0.449027	-3.14828	0.00164234	0.110799
MRPL37	43.8699	1.26745	0.233463	5.42892	5.6697e-08	5.58301e-06		CTSS	228.166	-1.01423	0.209107	-4.8503	1.23272e-06	0.000130212		SNORA75	9.60313	3.33386	0.851652	3.91458	9.05602e-05	0.00836119		CYP4X1	10.4934	1.25769	0.399999	3.14425	0.00166516	0.110799
CCDC124	50.8663	1.52411	0.280852	5.42673	5.73943e-08	5.60143e-06		MT-TP	233.619	1.03592	0.213733	4.84679	1.25473e-06	0.000131204		PTMAP8	15.3752	2.32764	0.595726	3.90723	9.3359e-05	0.00857459		TRGV1	2.27125	1.87999	0.597084	3.14863	0.00164039	0.110799
CRIP2	134.516	1.36387	0.251309	5.42708	5.72837e-08	5.60143e-06		TAF2	93.5092	1.2007	0.248105	4.83948	1.30177e-06	0.000135442		ZNF609	123.559	1.25213	0.321435	3.89545	9.80174e-05	0.00895627		KRT42P	17.8302	-1.81929	0.579013	-3.14206	0.00167763	0.110799
CD84	44.8317	-1.5461	0.285383	-5.41763	6.0394e-08	5.81962e-06		NPDC1	44.0619	-1.37212	0.284146	-4.8289	1.37287e-06	0.00014213		TNFSF14	7.09686	-2.28195	0.586089	-3.89352	9.88011e-05	0.00898183		LINC02611	3.99485	1.42766	0.453046	3.15125	0.00162573	0.110799
CENPF	258.982	1.02538	0.189271	5.41754	6.04251e-08	5.81962e-06		IGSF6	55.7322	-1.22275	0.25333	-4.82673	1.38794e-06	0.000142759		EMC2	93.2307	1.16994	0.301057	3.88612	0.00010186	0.00921287		AC005224.2	2.76244	1.41421	0.450455	3.13951	0.00169228	0.110799
NECTIN4	105.313	1.45829	0.269358	5.41394	6.16539e-08	5.88634e-06		SEC13	83.4014	-1.09591	0.227083	-4.82605	1.39267e-06	0.000142759		NCAPH2	68.8689	1.39739	0.359752	3.88432	0.000102618	0.00922322		PLA2G2D	7.44435	1.71599	0.547623	3.13353	0.00172717	0.111497
CELF2	228.89	-1.23571	0.228436	-5.40944	6.32238e-08	5.97856e-06		EFL1P2	8.3674	3.17079	0.657917	4.81944	1.43963e-06	0.000146849		RPL36	349.216	-1.37502	0.354077	-3.88339	0.000103009	0.00922322		LORICRIN	11.8032	-2.37646	0.75824	-3.13418	0.00172336	0.111497
AL122020.1	17.3143	-1.48359	0.274328	-5.4081	6.36961e-08	5.97856e-06		MRPL37	45.0336	1.29064	0.268181	4.81257	1.49004e-06	0.00015125		CR2	10.9628	-3.08476	0.794656	-3.88188	0.000103653	0.00923445		PADI2	9.62601	1.18012	0.377075	3.12967	0.00175002	0.112204
TMA7	97.3221	-1.26835	0.234529	-5.40807	6.37089e-08	5.97856e-06		CKB	72.8553	1.56288	0.325645	4.79934	1.59193e-06	0.000160462		AC007881.4	27.0331	-1.42251	0.366622	-3.88004	0.000104439	0.0092582		BANK1	31.054	1.15086	0.368419	3.12379	0.00178541	0.113767
RPL41	562.572	1.06412	0.196933	5.40344	6.53738e-08	6.1087e-06		MT-TF	334.163	1.51197	0.315073	4.7988	1.59621e-06	0.000160462		MAPK8IP2	6.26375	2.59899	0.671211	3.87209	0.000107905	0.00929127		VSIG8	38.9431	-1.77315	0.567891	-3.12235	0.00179415	0.113871
KIF21B	30.2233	-1.37179	0.253933	-5.40216	6.58426e-08	6.12643e-06		MTRNR2L11	10.0222	2.80956	0.586777	4.78811	1.68357e-06	0.00016843		NDUFV1	168.135	1.6434	0.424133	3.87473	0.000106744	0.00929127		SPRR2D	859.383	-1.04065	0.333645	-3.11903	0.00181449	0.114392
LY86	8.25292	-2.05406	0.38054	-5.39774	6.7484e-08	6.25267e-06		SMG7	90.9694	1.36777	0.286164	4.77969	1.75566e-06	0.000174801		ARHGAP8	15.5764	1.99808	0.516189	3.87084	0.000108462	0.00929127		OXGR1	3.3918	-2.31249	0.741809	-3.11736	0.00182476	0.114409
MYLPF	30.6736	-4.51448	0.836732	-5.39537	6.83818e-08	6.30923e-06		SLC1A4	100.837	1.09465	0.229301	4.77384	1.80745e-06	0.000179101		FRMD6-AS2	53.2305	1.56027	0.402578	3.87569	0.000106323	0.00929127		CRACR2A	6.07504	1.36502	0.440409	3.09944	0.00193886	0.115929
HAVCR2	13.1861	-1.66255	0.308362	-5.39156	6.98471e-08	6.41259e-06		XXYLT1	61.3799	1.45551	0.305537	4.76377	1.90005e-06	0.000187385		H1-4	10.6565	2.75309	0.71177	3.86795	0.000109754	0.00935366		MYOM3	3.01112	2.43214	0.784864	3.0988	0.00194304	0.115929
DFFA	100.034	1.11038	0.205972	5.39095	7.00861e-08	6.41259e-06		SARAF	91.6913	-1.06138	0.223226	-4.75475	1.98696e-06	0.000193208		PRKAR1A	241.242	-1.14223	0.295608	-3.86402	0.000111538	0.00941889		EDARADD	27.8286	1.0316	0.332899	3.09885	0.00194271	0.115929
GZMM	4.17745	-2.60458	0.483565	-5.3862	7.19628e-08	6.51423e-06		TMA7	94.4717	-1.28009	0.269558	-4.74885	2.04581e-06	0.00019709		MTRNR2L6	10.0464	2.69732	0.698367	3.86232	0.000112317	0.00943994		PLEKHG7	3.59798	1.24478	0.401705	3.09874	0.00194347	0.115929
FLAD1	69.1474	1.23447	0.229281	5.3841	7.28098e-08	6.55259e-06		NTNG1	3.23408	-2.72449	0.574192	-4.74491	2.08598e-06	0.000200033		GRPEL1	183.173	1.34573	0.349199	3.85378	0.00011631	0.00972966		TCL6	2.28276	2.22433	0.718035	3.09781	0.00194958	0.115929
ATXN7L3	26.7022	1.75592	0.326341	5.38062	7.42302e-08	6.6261e-06		MYLPF	14.7438	-4.74729	1.00104	-4.74234	2.11263e-06	0.00020156		SELENOK	83.8264	1.11357	0.289696	3.84394	0.000121076	0.0100341		MAN2A2	7.12308	1.03496	0.333373	3.10452	0.0019059	0.115929
ABHD17C	181.452	1.18576	0.221015	5.36508	8.09145e-08	7.13575e-06		TP63	54.7165	1.46635	0.309503	4.73775	2.16101e-06	0.000203477		NFAM1	12.8305	-1.85843	0.483644	-3.84255	0.000121763	0.0100443		AC107204.1	1.61596	1.67697	0.540297	3.1038	0.00191055	0.115929
CD28	8.4079	-1.80573	0.337265	-5.35403	8.60188e-08	7.55554e-06		NEDD4	53.2806	1.62232	0.343326	4.7253	2.2977e-06	0.000214408		RNASE1	117.183	-1.39486	0.363408	-3.83826	0.00012391	0.0100738		SLAMF1	5.97859	1.23499	0.399194	3.09372	0.00197667	0.116736
KLHL4	8.90583	2.16746	0.405251	5.34845	8.87119e-08	7.69971e-06		NR2F1	88.7892	-1.47333	0.311861	-4.72431	2.30892e-06	0.000214493		ATP5MC2	168.34	-1.26993	0.330886	-3.83797	0.000124054	0.0100738		AL645728.1	4.04735	1.39583	0.451394	3.09226	0.00198639	0.116736
BTBD10	36.6894	1.07315	0.200596	5.34978	8.80593e-08	7.69971e-06		AACS	107.953	1.01944	0.215851	4.7229	2.325e-06	0.000215026		LRSAM1	43.0341	1.84076	0.479282	3.84066	0.000122704	0.0100738		HYPK	3.23063	1.63051	0.527327	3.09203	0.00198792	0.116736
MRPL52	73.7793	1.12034	0.209445	5.34908	8.84025e-08	7.69971e-06		IL11RA	87.2678	-1.48726	0.315561	-4.71306	2.4403e-06	0.00022272		RNU6-487P	4.47625	3.66418	0.955704	3.83401	0.000126069	0.0101643		HRC	2.66453	2.70569	0.87538	3.09087	0.00199568	0.116828
ITGA3	147.588	1.23541	0.231207	5.3433	9.1268e-08	7.89037e-06		AL137025.1	8.25036	-1.92955	0.409965	-4.70663	2.5184e-06	0.000228844		CAPS	8.29336	-2.0725	0.542104	-3.82306	0.000131808	0.010474		CHRDL1	8.07857	1.68617	0.546759	3.08394	0.00204278	0.117041
SYNE3	45.9558	-1.12323	0.210286	-5.34141	9.22244e-08	7.91174e-06		SATB1-AS1	6.65454	-1.86472	0.396421	-4.70389	2.55249e-06	0.000230934		HAS2	18.6594	1.84388	0.48204	3.82516	0.000130688	0.010474		NHLH1	5.73415	-1.54644	0.501201	-3.08547	0.00203233	0.117041
FAM3D	36.497	-2.15517	0.403538	-5.34068	9.25961e-08	7.91174e-06		CD37	64.4075	-1.54885	0.329742	-4.69714	2.63824e-06	0.000235618		MTRNR2L1	30.5483	2.16642	0.56654	3.82395	0.000131331	0.010474		KRT16	4650.28	-1.2158	0.393914	-3.08646	0.00202557	0.117041
AC245060.5	152.271	-1.02073	0.191102	-5.34129	9.22878e-08	7.91174e-06		ACTR1A	117.764	1.01902	0.217639	4.68219	2.83831e-06	0.000252404		FAM3D	35.0748	-2.29591	0.601018	-3.82004	0.000133431	0.0105198		AC016571.1	4.3609	1.43129	0.463798	3.08603	0.00202848	0.117041
MAPK8IP2	6.93289	2.73198	0.511701	5.33901	9.34558e-08	7.95425e-06		KIF21B	34.3091	-1.44889	0.30956	-4.68047	2.86219e-06	0.000253444		CCDC124	56.3222	1.61307	0.42293	3.81405	0.000136709	0.0106892		NEFL	33.2944	-1.55747	0.504911	-3.08465	0.00203792	0.117041
PDGFA	76.876	1.22678	0.230012	5.33356	9.6308e-08	8.16535e-06		DSG2	52.0648	1.76274	0.376934	4.67652	2.91781e-06	0.000256305		CEP350	316.448	1.08097	0.283429	3.81392	0.00013678	0.0106892		AC016995.1	2.80281	2.15173	0.698868	3.07889	0.00207776	0.118684
FAM83G	83.9709	1.31519	0.247	5.32468	1.01133e-07	8.54149e-06		PSMC1	117.421	1.79387	0.383604	4.67635	2.92022e-06	0.000256305		SQSTM1	102.863	1.60826	0.422297	3.80835	0.000139896	0.0107908		TRPV2	3.87609	1.21644	0.396218	3.07012	0.00213971	0.120759
TNFSF10	312.921	1.02669	0.192935	5.32145	1.02945e-07	8.6612e-06		CD1D	5.00642	-2.18099	0.466628	-4.67395	2.95462e-06	0.00025725		MTND2P28	59.1602	1.64096	0.430766	3.80939	0.000139309	0.0107908		ANKRD20A11P	62.2217	1.32831	0.432524	3.07106	0.00213298	0.120759
LAMC1	108.185	1.02732	0.19352	5.30861	1.10465e-07	9.18827e-06		RPL15	823.444	-1.0575	0.226297	-4.67307	2.96727e-06	0.000257275		SEC13	76.9181	-1.14952	0.302291	-3.80268	0.000143137	0.0109931		AC092164.1	5.44112	1.22076	0.397613	3.07023	0.00213895	0.120759
CASP17P	36.3603	-1.52209	0.2867	-5.30899	1.10233e-07	9.18827e-06		MT-TM	89.2735	1.65103	0.353737	4.66739	3.05056e-06	0.000263398		ZNF791	132.054	1.08947	0.286623	3.80104	0.000144088	0.0110187		TNNI1	16.1984	1.58569	0.517169	3.06609	0.00216877	0.121797
GIMAP7	52.0316	-1.43147	0.270098	-5.29983	1.15911e-07	9.56877e-06		BRMS1L	19.1114	1.37185	0.295066	4.64929	3.33078e-06	0.000280608		AC008505.1	2.81051	4.48944	1.18202	3.79811	0.000145802	0.0111021		CD28	5.30285	1.15619	0.377127	3.06578	0.00217103	0.121797
CLEC2D	102.997	-1.15362	0.218087	-5.28973	1.22495e-07	9.99952e-06		IGF1	7.24816	-2.20617	0.474769	-4.64683	3.37071e-06	0.000280749		INAFM1	47.2198	1.75006	0.46175	3.79006	0.000150608	0.0114193		SMPX	3.18116	3.00359	0.981582	3.05995	0.00221377	0.121885
H2AC20	9.96407	2.49878	0.472669	5.28654	1.24648e-07	1.01376e-05		THBS4	42.921	-3.01908	0.649633	-4.64737	3.36194e-06	0.000280749		MFGE8	84.3673	-1.07603	0.284672	-3.77991	0.000156884	0.0118442		MT2A	455.419	-1.30497	0.426429	-3.06024	0.00221162	0.121885
NIFK	166.838	1.01738	0.192484	5.28553	1.25344e-07	1.01566e-05		C8orf33	46.4746	1.27072	0.273971	4.63816	3.51519e-06	0.000290268		EHBP1L1	136.348	1.25951	0.333303	3.77887	0.000157542	0.0118442		POLN	4.56297	-1.46037	0.477187	-3.06038	0.00221053	0.121885
APRT	110.029	1.01459	0.192066	5.28253	1.27409e-07	1.0286e-05		EYA2	44.2672	-1.43012	0.309171	-4.62565	3.73419e-06	0.000307133		SIRT3	17.7446	-1.28498	0.340176	-3.7774	0.000158473	0.0118642		MSTN	1.62488	1.68741	0.550866	3.06319	0.00218993	0.121885
PPM1M	35.3117	-1.22543	0.232297	-5.27526	1.32571e-07	1.06635e-05		MT-ND4L	412.508	1.0516	0.227491	4.62261	3.78949e-06	0.000310455		KRT17	6166.45	1.88449	0.499957	3.7693	0.000163707	0.0122047		Z94160.1	2.35304	2.66669	0.870328	3.06401	0.00218393	0.121885
MCM5	97.4564	1.16373	0.221055	5.26442	1.40632e-07	1.12705e-05		AC245060.5	161.76	-1.06419	0.230533	-4.61623	3.90777e-06	0.000318889		RCC2	12.9396	1.96774	0.52256	3.76557	0.00016617	0.0122856		CAP1	34.0398	-1.15128	0.377085	-3.0531	0.00226491	0.122411
KANSL3	122.81	-1.03816	0.197342	-5.2607	1.43507e-07	1.14176e-05		TTC26	20.9127	1.41557	0.307525	4.6031	4.16252e-06	0.000337508		CEP63	115.65	1.06373	0.28243	3.76635	0.000165653	0.0122856		TMEM150C	23.3432	1.04021	0.340564	3.05438	0.00225525	0.122411
THYN1	34.3066	-1.28552	0.244352	-5.26093	1.43328e-07	1.14176e-05		SLC37A4	40.0233	-1.05234	0.22863	-4.60281	4.16836e-06	0.000337508		HMGXB4	77.0482	1.3829	0.367676	3.7612	0.000169101	0.0124506		MYL1	26.093	3.58449	1.17671	3.04621	0.00231746	0.124812
GNG7	12.528	-1.82851	0.347847	-5.25665	1.467e-07	1.1464e-05		ERI3	33.8821	1.28459	0.27932	4.59898	4.24559e-06	0.000342428		H3P6	3.8517	4.031	1.07241	3.75882	0.000170716	0.0125178		CST7	4.90546	1.03881	0.342113	3.03646	0.00239376	0.125634
STAC3	18.6829	-2.18017	0.414733	-5.25679	1.46591e-07	1.1464e-05		ATP6V0B	123.747	1.11487	0.242571	4.59607	4.30525e-06	0.000344463		C15orf39	24.0749	1.58878	0.422799	3.75776	0.000171442	0.0125195		P2RX5	8.68363	1.22224	0.40268	3.03525	0.00240335	0.125634
LILRB4	21.7267	-1.72491	0.328123	-5.2569	1.46504e-07	1.1464e-05		CHIT1	68.8494	-3.45761	0.752915	-4.59229	4.38404e-06	0.000348196		GMFG	14.2026	-1.86297	0.495927	-3.75654	0.000172279	0.0125293		MED26	1.71428	2.74854	0.906475	3.03212	0.00242845	0.125634
STIL	18.1082	1.68426	0.32129	5.24219	1.58678e-07	1.21848e-05		NAV1	128.39	1.35063	0.29439	4.58789	4.47754e-06	0.000352929		HBP1	91.0337	1.55168	0.413579	3.75184	0.000175539	0.0126893		NTRK3	7.9796	1.01061	0.332475	3.03965	0.00236851	0.125634
CD52	332.698	-1.76098	0.336118	-5.23917	1.61303e-07	1.22988e-05		POM121C	51.4261	1.48907	0.324626	4.58704	4.49575e-06	0.000353027		ITGB2-AS1	4.07892	-2.60539	0.694715	-3.75031	0.000176616	0.0126893		TRAT1	3.55702	1.35301	0.445833	3.0348	0.00240693	0.125634
TCP1	19.5954	1.17854	0.22498	5.23843	1.61952e-07	1.23055e-05		STN1	24.7626	-1.1317	0.246855	-4.58449	4.55089e-06	0.000355052		AC036176.3	154.387	1.52642	0.406925	3.75112	0.000176047	0.0126893		STAC3	10.5456	1.3028	0.428308	3.04174	0.00235213	0.125634
TSTA3	118.099	1.10047	0.210119	5.23734	1.62907e-07	1.23354e-05		SLC25A29	3.8953	4.72399	1.03079	4.58289	4.58595e-06	0.000355052		C1QTNF6	60.7918	1.83664	0.490074	3.74767	0.000178482	0.0127718		CARD11	4.49526	1.11118	0.365734	3.03823	0.00237973	0.125634
ACTL6A	29.8223	1.46921	0.280608	5.23581	1.6426e-07	1.23527e-05		HCG22	15.0988	-2.50676	0.547004	-4.58271	4.58979e-06	0.000355052		SRBD1	31.9793	1.02279	0.273148	3.74445	0.00018079	0.0128853		MAST4-AS1	8.56945	-1.08686	0.358505	-3.03164	0.0024323	0.125634
LINC00861	32.5978	-1.56832	0.29993	-5.22896	1.7047e-07	1.27759e-05		MET	89.8525	1.24673	0.272261	4.57916	4.66857e-06	0.00035848		ITCH	66.5262	1.10179	0.29486	3.73666	0.000186479	0.0129351		AL022098.1	8.65177	1.15916	0.381009	3.04234	0.0023475	0.125634
HBB	544.452	-2.3966	0.459779	-5.21251	1.86298e-07	1.39058e-05		CALU	413.923	1.25352	0.273732	4.57936	4.66405e-06	0.00035848		ATXN7L3	27.8434	1.89885	0.508185	3.73654	0.000186571	0.0129351		AP005900.2	1.77988	1.77567	0.586498	3.02757	0.00246525	0.126621
CD74	2310.5	-1.03073	0.198206	-5.20031	1.98958e-07	1.47598e-05		COL7A1	357.424	1.25067	0.273204	4.57777	4.69949e-06	0.000359529		FXR2	41.3721	-1.65049	0.441713	-3.73657	0.000186544	0.0129351		CD8A	14.5022	1.07987	0.356892	3.02577	0.00248003	0.127034
SAMD1	47.747	1.11903	0.215242	5.19894	2.00423e-07	1.48185e-05		RUVBL1	50.1713	1.19987	0.262177	4.57655	4.72696e-06	0.000360305		ZSCAN25	8.03906	2.28657	0.611388	3.73996	0.000184052	0.0129351		KCNJ16	2.70686	1.847	0.610679	3.02451	0.00249038	0.127127
NFAM1	16.5963	-1.56987	0.302191	-5.19497	2.04758e-07	1.50882e-05		RIPOR2	104.27	-1.69426	0.371048	-4.56615	4.96763e-06	0.000377268		AC023830.4	11.3609	1.96062	0.524616	3.73725	0.000186048	0.0129351		CR2	10.7777	1.6901	0.559147	3.02264	0.00250582	0.127317
BASP1	445.585	1.08604	0.209375	5.18707	2.13629e-07	1.56892e-05		ARHGAP39	8.34715	2.88969	0.633556	4.56106	5.0895e-06	0.000379597		AC139019.1	12.3188	2.96317	0.791868	3.74201	0.000182557	0.0129351		AP000355.1	2.7047	1.91041	0.632894	3.01853	0.00254007	0.127905
YEATS4	80.5874	1.02282	0.197237	5.18574	2.15159e-07	1.57489e-05		LAPTM5	225.088	-1.08916	0.238747	-4.56199	5.06712e-06	0.000379597		ZNF76	26.3242	-1.20306	0.322207	-3.73381	0.000188604	0.0130253		CD5	6.81685	1.2537	0.415992	3.01377	0.00258027	0.128672
STON2	33.403	1.18162	0.227939	5.18392	2.17275e-07	1.5851e-05		SENP2	103.201	1.05907	0.232169	4.56164	5.07565e-06	0.000379597		LAMA3	59.0764	1.06178	0.284584	3.73099	0.000190729	0.0131213		TNFRSF13C	15.719	1.17586	0.390354	3.01228	0.00259292	0.128962
COL7A1	350.269	1.05602	0.204001	5.17656	2.26013e-07	1.64338e-05		CLNK	13.6216	-1.85702	0.407241	-4.55999	5.11553e-06	0.000380175		ATP5MPL	547.02	1.00766	0.270439	3.72602	0.000194527	0.0133009		ZAP70	10.196	1.03138	0.342558	3.01083	0.00260533	0.12907
ISG20	29.6878	-1.29344	0.250009	-5.1736	2.29631e-07	1.66418e-05		MIR223HG	10.0582	-1.69946	0.373749	-4.54706	5.44007e-06	0.000401427		IGLC2	347.794	-3.18498	0.854953	-3.72533	0.000195061	0.0133009		NKX3-1	14.2348	1.43004	0.475279	3.00884	0.00262248	0.12907
CD19	95.1475	-2.73038	0.52807	-5.17049	2.33479e-07	1.6865e-05		PPM1M	39.2794	-1.36747	0.301002	-4.54306	5.54433e-06	0.000406957		ABHD17C	182.9	1.10603	0.297611	3.71635	0.000202118	0.0136366		MYH2	41.7334	3.623	1.20523	3.00607	0.0026465	0.129295
GAS2	2.51655	-2.10331	0.406913	-5.16895	2.35412e-07	1.69489e-05		FYB1	231.568	-1.04739	0.230797	-4.53815	5.67486e-06	0.000413387		SAT2	26.6523	-1.06206	0.285949	-3.71415	0.000203888	0.0136366		B3GALT5	29.2252	1.33058	0.44261	3.00621	0.00264527	0.129295
GMFG	17.4236	-1.58624	0.307043	-5.1662	2.38898e-07	1.71436e-05		MIR205HG	871.329	1.0535	0.232155	4.5379	5.68161e-06	0.000413387		BASP1	504.313	1.22588	0.330108	3.71359	0.000204343	0.0136366		PKD1L3	14.1363	1.78471	0.595003	2.9995	0.0027042	0.131039
BATF	10.5874	-1.76329	0.341452	-5.16409	2.41608e-07	1.72817e-05		TCTN3	25.1921	1.19591	0.263626	4.53638	5.72287e-06	0.000413876		H4C3	591.568	1.58626	0.427045	3.71449	0.000203612	0.0136366		MYBPC2	17.6059	2.6361	0.879511	2.99723	0.00272442	0.13168
VGLL4	62.5143	1.34604	0.260726	5.16265	2.43479e-07	1.733e-05		MBD3	137.367	1.30426	0.287782	4.53211	5.83973e-06	0.000419031		AL591895.1	12.2353	-2.22905	0.599673	-3.71711	0.000201515	0.0136366		SLN	18.9749	2.92256	0.976609	2.99256	0.00276651	0.132999
MRPL12	30.96	1.29672	0.251187	5.16235	2.43862e-07	1.733e-05		GIMAP7	61.311	-1.47363	0.325435	-4.52818	5.94934e-06	0.000425429		JOSD2	34.2853	2.01392	0.542642	3.71131	0.000206188	0.0137084		KIF3C	8.99965	-1.17223	0.395669	-2.96266	0.00304993	0.133082
ZKSCAN3	36.4345	1.50402	0.291685	5.15634	2.51828e-07	1.7781e-05		DUSP5	51.9521	-1.47755	0.32763	-4.50982	6.48831e-06	0.000459236		MT-ND2	10115.7	1.1833	0.319046	3.70885	0.000208201	0.0137908		SLC7A8	58.9588	-1.02535	0.345903	-2.96426	0.00303413	0.133082
TPX2	128.376	1.07476	0.208633	5.15146	2.58471e-07	1.80891e-05		SOD3	43.5257	-1.41908	0.314883	-4.50669	6.58471e-06	0.00046291		PTPA	208.198	1.32744	0.358135	3.70654	0.000210114	0.0138148		SERPINE1	52.5595	-1.37038	0.459614	-2.98159	0.00286755	0.133082
PIK3R5	23.7104	-1.63936	0.318214	-5.15176	2.58054e-07	1.80891e-05		MS4A6A	57.841	-1.20652	0.267699	-4.50701	6.57478e-06	0.00046291		MT-TL2	6.18893	2.93723	0.792712	3.70529	0.000211149	0.0138318		GIMAP2	4.10112	1.23713	0.416347	2.97139	0.00296452	0.133082
XXYLT1	52.0926	1.21193	0.235713	5.14153	2.72509e-07	1.8877e-05		H2AC20	10.9696	2.88071	0.639887	4.5019	6.735e-06	0.000471881		HOOK2	87.9592	-1.08248	0.292394	-3.70215	0.000213784	0.0139531		FLNC	3.26261	2.08096	0.701936	2.9646	0.0030308	0.133082
AC044893.1	4.05359	2.89962	0.564168	5.13963	2.75279e-07	1.89494e-05		SGCA	4.59554	-3.94424	0.877061	-4.49711	6.88842e-06	0.00048101		JTB	81.4521	-1.30538	0.353112	-3.69678	0.000218347	0.014199		TNNT3	11.7585	2.32699	0.784465	2.96634	0.00301367	0.133082
EVI2B	57.2242	-1.32811	0.258472	-5.13832	2.77211e-07	1.90228e-05		FBP1	13.7546	-2.34465	0.521929	-4.49228	7.04657e-06	0.000490408		MIR155HG	3.66571	-2.91519	0.788882	-3.69534	0.000219588	0.0142277		SH2B2	7.24829	1.08465	0.365103	2.97081	0.00297019	0.133082
RRP12	28.5884	1.44846	0.282192	5.13289	2.85328e-07	1.93979e-05		HSPB7	7.13727	-3.54629	0.790468	-4.48632	7.24634e-06	0.000499302		MED27	58.6984	-1.17577	0.31862	-3.69021	0.000224067	0.0144399		NIBAN3	16.7267	1.52473	0.513899	2.96698	0.00300736	0.133082
PTGES2	98.1779	1.19874	0.233809	5.12701	2.94382e-07	1.98767e-05		ALG3	42.2851	1.12489	0.250907	4.4833	7.34985e-06	0.000504762		C1orf220	3.95891	3.98196	1.08003	3.68691	0.000226992	0.0145487		SLCO4C1	3.7716	1.56079	0.523618	2.98077	0.00287524	0.133082
LINC02798	1.83474	-3.61193	0.705533	-5.11943	3.06463e-07	2.05799e-05		ASPRV1	8.39046	3.0209	0.674356	4.47968	7.4755e-06	0.000511703		HBEGF	160.488	1.14304	0.31028	3.68391	0.000229685	0.0146685		SUGCT	4.17814	1.24397	0.418837	2.97006	0.00297746	0.133082
FAT1	98.3724	1.195	0.233722	5.11294	3.17177e-07	2.12344e-05		C7orf50	73.9219	1.10656	0.247113	4.47794	7.53669e-06	0.0005142		MGMT	68.6205	1.54432	0.419328	3.68285	0.000230637	0.0146768		CD19	42.3143	1.46907	0.493653	2.97592	0.00292115	0.133082
MT-TH	9.15299	1.90286	0.372634	5.10649	3.28193e-07	2.19051e-05		AKAP6	28.7577	1.60964	0.359609	4.47609	7.60224e-06	0.000516977		CCR10	4.18993	-2.44608	0.66491	-3.67882	0.000234319	0.014858		ANXA2R	3.79435	1.27405	0.430026	2.96273	0.00304926	0.133082
KRT14	2798.98	1.69584	0.333049	5.09186	3.54574e-07	2.35229e-05		MIEN1	88.9573	1.13503	0.253837	4.47149	7.76759e-06	0.000526501		ABLIM1	708.267	1.07728	0.293168	3.6746	0.000238219	0.0150517		ZNF69	5.98875	1.47101	0.493711	2.97949	0.00288725	0.133082
PPFIA1	258.057	1.561	0.306646	5.09055	3.57018e-07	2.36137e-05		ZC3H12D	20.3691	-1.70068	0.380828	-4.46574	7.97913e-06	0.000539083		CLCN7	21.0088	-1.09676	0.299044	-3.66756	0.000244878	0.0153172		TDRD15	2.32418	-2.16923	0.730263	-2.97048	0.00297331	0.133082
JMJD4	36.1474	1.1205	0.220653	5.07812	3.81184e-07	2.4912e-05		RERG	7.24365	-1.70752	0.38275	-4.46119	8.15065e-06	0.000548889		AL122020.1	17.7198	-1.54177	0.420396	-3.66743	0.000245	0.0153172		AC079793.1	3.77836	1.51425	0.507001	2.98668	0.00282024	0.133082
RASAL3	48.0919	-1.38108	0.272357	-5.07084	3.9606e-07	2.56551e-05		ATP9A	98.5441	1.43136	0.320941	4.4599	8.19993e-06	0.000549309		NPW	12.0792	2.85536	0.77891	3.66584	0.00024653	0.015359		CDRT4	1.48213	2.27775	0.763583	2.98298	0.00285458	0.133082
PSMC1	108.76	1.53624	0.303146	5.06766	4.02735e-07	2.60108e-05		SLC14A1	5.37966	-2.48815	0.557927	-4.45964	8.20968e-06	0.000549309		TBKBP1	7.10361	-2.07373	0.566679	-3.65944	0.000252769	0.0156928		IL12A-AS1	1.80796	1.71937	0.580152	2.96365	0.00304012	0.133082
MBD3	128.17	1.3065	0.258459	5.05497	4.30464e-07	2.74794e-05		ATP8A1	16.2189	-1.65004	0.370376	-4.45504	8.38779e-06	0.000557152		RPL13AP3	3.58225	-2.65867	0.727501	-3.65453	0.000257654	0.0159406		AC114801.3	6.89539	1.13529	0.382999	2.96421	0.00303463	0.133082
RUVBL1	62.2068	1.13253	0.224011	5.05569	4.28833e-07	2.74794e-05		RPL23AP66	4.15993	-2.83036	0.635441	-4.45417	8.42183e-06	0.000557152		SLC35E4	7.74373	2.05927	0.566235	3.63677	0.000276075	0.0167316		AC010632.2	4.27812	1.88372	0.63449	2.96888	0.00298887	0.133082
CD37	56.1609	-1.48742	0.294917	-5.04353	4.57018e-07	2.90889e-05		TYROBP	191.437	-1.38649	0.311773	-4.4471	8.70353e-06	0.000569469		CUEDC2	25.7433	1.58154	0.434817	3.63725	0.000275568	0.0167316		AF131215.6	7.25479	1.12001	0.377158	2.96959	0.00298197	0.133082
AP001496.4	7.56168	2.83837	0.563131	5.04034	4.64709e-07	2.94079e-05		FZD6	33.5967	1.20833	0.271752	4.44645	8.72991e-06	0.000569469		TSPAN18	13.2539	1.97314	0.542055	3.64011	0.000272518	0.0167316		LINC01480	2.61515	1.54508	0.516796	2.98972	0.00279236	0.133082
SH2B1	132.244	-1.10386	0.219542	-5.02802	4.95583e-07	3.1182e-05		RIOX1	31.9473	-1.32811	0.29903	-4.44139	8.93809e-06	0.000579416		RNU1-16P	53.2752	1.73991	0.478107	3.63917	0.000273516	0.0167316		AL135905.2	3.38466	-1.5346	0.516337	-2.97209	0.00295784	0.133082
PRPF4	70.5315	1.01457	0.201977	5.02318	5.08237e-07	3.1796e-05		MIS18A	60.175	1.13615	0.25592	4.43947	9.01809e-06	0.000582787		H2AX	14.9197	-2.07171	0.569818	-3.63574	0.000277188	0.0167421		AL031668.2	1.78014	2.55786	0.85724	2.98383	0.00284661	0.133082
TPD52L2	150.898	-1.08027	0.215192	-5.02001	5.16676e-07	3.21408e-05		FBLN7	6.14275	-2.25364	0.508101	-4.43541	9.18992e-06	0.000592053		HHAT	20.8608	-1.53662	0.423208	-3.63088	0.000282452	0.0170024		ILDR2	2.20092	1.54151	0.521	2.95876	0.00308881	0.134157
CRISP3	50.364	-2.849	0.568472	-5.01169	5.39547e-07	3.33744e-05		CPED1	11.684	-1.73223	0.39137	-4.42606	9.59711e-06	0.000614481		VGLL4	62.9179	1.67054	0.460236	3.62976	0.000283689	0.0170195		RPL23AP66	2.70938	1.77204	0.599614	2.95529	0.00312373	0.135051
NR2F1	76.2369	-1.40359	0.280283	-5.00776	5.50674e-07	3.3967e-05		ITGA3	137.134	1.3945	0.315218	4.42393	9.69223e-06	0.000616776		YEATS4	77.3097	1.09874	0.303422	3.62117	0.000293277	0.0174769		RNU2-39P	1.93985	2.01261	0.681972	2.95116	0.00316584	0.136559
SLC25A26	27.8675	-1.09297	0.218376	-5.00498	5.5868e-07	3.42683e-05		KRT16P6	167.995	2.55515	0.577534	4.42423	9.67863e-06	0.000616776		KLHL4	8.80757	2.30075	0.636648	3.61385	0.000301686	0.017837		LY86	4.7712	1.31258	0.4454	2.94697	0.00320903	0.13808
LST1	25.4339	-1.34835	0.269494	-5.00325	5.63708e-07	3.44804e-05		ATAD2	130.719	1.02299	0.231602	4.41702	1.00069e-05	0.000632927		H1-3	15.0131	2.06169	0.57156	3.60714	0.000309596	0.017837		RNF157	2.99733	1.36077	0.461852	2.94632	0.00321575	0.13808
FAAP100	49.7587	1.39045	0.27823	4.99749	5.80816e-07	3.54282e-05		EVI2B	60.9435	-1.53875	0.348528	-4.415	1.01011e-05	0.000636953		RUNX2	15.9565	-1.41165	0.391009	-3.61029	0.000305857	0.017837		CT69	6.86108	-1.36268	0.463567	-2.93955	0.00328689	0.13986
HCST	29.0848	-1.47579	0.295407	-4.9958	5.85932e-07	3.56412e-05		PIK3R5	25.9111	-1.71769	0.389458	-4.41046	1.03154e-05	0.000648496		IL1B	50.6443	1.69824	0.470527	3.60922	0.000307115	0.017837		B3GNTL1	2.44933	1.49274	0.508383	2.93626	0.00332199	0.140718
LAPTM5	198.425	-1.10021	0.22094	-4.9797	6.36843e-07	3.82088e-05		GRPEL1	143.571	1.20811	0.274451	4.40191	1.073e-05	0.000669696		HAP1	9.28406	3.00475	0.831796	3.61236	0.000303425	0.017837		MMP17	3.49232	-1.98874	0.677828	-2.93399	0.00334635	0.141432
ERI3	32.7336	1.14745	0.230536	4.97731	6.44728e-07	3.85765e-05		CABP4	5.33746	-2.10032	0.477071	-4.40253	1.06993e-05	0.000669696		IMPDH2	24.478	-2.07498	0.575298	-3.60679	0.000310003	0.017837		C7	12.6663	1.53763	0.52541	2.92653	0.00342765	0.144137
SEPTIN6	118.451	-1.11904	0.22489	-4.97593	6.49339e-07	3.87468e-05		AC024475.1	15.9532	-1.36695	0.310562	-4.40153	1.07491e-05	0.000669696		DTX3	3.88708	-2.88445	0.798019	-3.61451	0.000300912	0.017837		SYPL2	1.9454	2.58364	0.883197	2.92533	0.00344092	0.144137
SSBP3-AS1	10.6921	1.178	0.236916	4.97225	6.61812e-07	3.93841e-05		NIFK	163.727	1.19273	0.271278	4.3967	1.09911e-05	0.000680697		APRT	124.439	1.14425	0.31712	3.60825	0.000308264	0.017837		BPIFC	6.53306	-1.88401	0.643922	-2.92584	0.00343526	0.144137
APOC1	46.3621	-2.36167	0.47545	-4.96725	6.79104e-07	4.02732e-05		CUEDC2	28.2512	1.43458	0.326372	4.39554	1.10496e-05	0.000682286		MUC5AC	6.579	4.92294	1.36501	3.60652	0.000310331	0.017837		AKR1C2	88.494	-1.43828	0.491977	-2.92346	0.00346161	0.144682
LPL	33.5387	-1.90904	0.384356	-4.96687	6.80421e-07	4.02732e-05		NR1D2	66.9951	-1.04321	0.237442	-4.39354	1.11521e-05	0.000684837		HLA-DPA1	388.058	-1.24508	0.345191	-3.60693	0.000309845	0.017837		LINC00900	1.58969	1.53568	0.525504	2.92231	0.00347451	0.144899
TMEM106A	33.773	-1.14668	0.230907	-4.96598	6.83557e-07	4.03501e-05		MTMR9LP	30.3206	-1.42489	0.324323	-4.39345	1.11567e-05	0.000684837		CORO1B	26.3635	-1.24372	0.345183	-3.60306	0.000314491	0.018018		SPATS1	2.04795	2.08773	0.714846	2.92053	0.00349435	0.145405
SNORA75	8.06744	2.93846	0.592204	4.9619	6.98071e-07	4.09865e-05		MS4A4A	23.0345	-1.63646	0.373008	-4.38721	1.14812e-05	0.000702683		TSC22D2	182.585	1.12663	0.313011	3.59932	0.000319045	0.0182204		SEMA3F-AS1	3.11919	1.53222	0.524917	2.91897	0.0035119	0.145813
POU6F1	6.19918	-1.72116	0.347057	-4.9593	7.07484e-07	4.13204e-05		CD19	122.491	-2.82034	0.643104	-4.38552	1.1571e-05	0.000706101		DUS2	25.728	1.80876	0.502697	3.59811	0.000320539	0.0182472		RASGRP2	15.8934	1.06993	0.36746	2.91168	0.00359485	0.147282
TOR3A	72.9682	-1.37097	0.276446	-4.95929	7.07522e-07	4.13204e-05		SPI1	30.6506	-1.29973	0.296683	-4.38086	1.18211e-05	0.000716895		SNORD89	173.232	2.89907	0.807465	3.59034	0.000330253	0.0187403		SEPTIN3	4.69186	-1.48935	0.511615	-2.91107	0.00360196	0.147282
FAUP1	8.16515	2.27969	0.460236	4.9533	7.29641e-07	4.23868e-05		SQSTM1	109.028	1.23506	0.281999	4.37967	1.18857e-05	0.000716895		RABL2B	48.8277	-1.40742	0.392199	-3.58853	0.000332544	0.0188104		SERPINB4	58.8509	-1.30781	0.44936	-2.91037	0.00360998	0.14729
POLQ	25.4672	1.27358	0.257347	4.94888	7.46412e-07	4.31328e-05		FCRL4	5.99159	-2.70464	0.617304	-4.38137	1.17938e-05	0.000716895		MLH3	63.7479	1.23949	0.345503	3.58751	0.000333856	0.0188249		AC016705.2	2.63036	2.30775	0.793689	2.90762	0.00364189	0.147952
PYGO2	44.2027	-1.22407	0.247415	-4.94742	7.52022e-07	4.33429e-05		HLA-DPB1	391.071	-1.16394	0.265754	-4.37976	1.18809e-05	0.000716895		CYCS	220.521	1.03258	0.288197	3.58289	0.000339818	0.0190692		STARD8	3.68978	1.25682	0.432484	2.90605	0.00366025	0.148378
UBB	225.249	1.3016	0.263126	4.94668	7.54885e-07	4.3394e-05		CLEC2D	123.438	-1.21361	0.277353	-4.37568	1.21056e-05	0.000724565		AL731559.1	5.20098	3.44281	0.96101	3.58249	0.00034033	0.0190692		AC139769.1	1.83168	1.77752	0.611907	2.90489	0.00367379	0.148607
AC013644.1	31.053	1.87544	0.379869	4.93708	7.93011e-07	4.53482e-05		EIF4EBP1	35.2321	1.6196	0.370132	4.37573	1.21027e-05	0.000724565		FOXN1	33.3117	1.70674	0.476877	3.57901	0.000344903	0.0192047		AC020658.6	1.73091	2.08767	0.719146	2.90298	0.00369627	0.148877
GIMAP1	16.6861	-1.45276	0.294976	-4.92499	8.43638e-07	4.81181e-05		CCL19	400.095	-2.38379	0.545013	-4.37381	1.22096e-05	0.000727083		GUSB	44.4376	-1.03351	0.289177	-3.57398	0.000351599	0.0195157		AC068860.1	2.12566	2.19208	0.755399	2.90188	0.00370932	0.149084
SGCA	3.87543	-3.29976	0.670353	-4.92242	8.54802e-07	4.85028e-05		ITGB4	218.562	1.24883	0.285886	4.36829	1.25226e-05	0.000740289		SNHG5	756.975	1.73276	0.484935	3.57317	0.000352679	0.0195157		AR	10.4952	1.06173	0.365978	2.90109	0.0037187	0.149144
RAD51AP2	5.31203	2.11171	0.429153	4.92065	8.62593e-07	4.86933e-05		STC1	36.2625	1.53223	0.351249	4.36223	1.28743e-05	0.000754649		DSG2	41.7927	1.33737	0.374596	3.57016	0.000356767	0.01962		RAB3B	17.9508	-1.18807	0.409915	-2.89833	0.00375158	0.149825
SLC25A1	35.6078	1.10149	0.223934	4.91879	8.70805e-07	4.89054e-05		FOXQ1	90.1348	1.47267	0.337653	4.36148	1.29187e-05	0.000755126		ARFRP1	53.8139	1.20402	0.337605	3.56635	0.000361992	0.0197446		STAP1	5.46523	1.33781	0.463152	2.88849	0.00387091	0.153733
IMP4	108.986	1.24822	0.253756	4.91896	8.70072e-07	4.89054e-05		SCML4	21.5592	-1.77495	0.407191	-4.35901	1.30653e-05	0.000759429		NBPF14	21.7266	2.26465	0.635053	3.56608	0.000362358	0.0197446		TMSB4Y	1.9095	1.84523	0.639392	2.88592	0.00390272	0.154029
GRHL2	39.4919	1.05162	0.213947	4.91533	8.86336e-07	4.96506e-05		ATP1A2	4.40405	-3.12619	0.717318	-4.35816	1.31159e-05	0.000760248		AC012459.1	17.095	1.84478	0.517243	3.56656	0.000361702	0.0197446		IL20	2.0721	-1.81164	0.627949	-2.88501	0.00391406	0.154029
AQP1	154.73	-1.20574	0.245431	-4.91276	8.98046e-07	5.01786e-05		JAG2	50.0633	1.1803	0.270977	4.35572	1.32632e-05	0.000766649		ZNF559	10.7574	-1.69988	0.477451	-3.56031	0.000370413	0.0199864		ZNF429	8.14435	1.05433	0.365225	2.8868	0.00389181	0.154029
EYA2	41.7032	-1.3295	0.27069	-4.91152	9.03733e-07	5.03682e-05		RASSF1	134.987	-1.06693	0.245209	-4.3511	1.35454e-05	0.000778634		AC013644.1	26.7172	2.04247	0.573777	3.5597	0.000371281	0.0199864		AC018797.3	11.7623	-1.15019	0.398664	-2.8851	0.00391286	0.154029
INO80E	35.6817	1.70345	0.347005	4.90901	9.15391e-07	5.07603e-05		SPP1	310.086	-2.274	0.522921	-4.34865	1.36977e-05	0.000785223		RNU6-439P	20.2522	2.72209	0.765237	3.55719	0.00037485	0.0201177		TNNT1	36.2393	1.35716	0.470822	2.88254	0.00394477	0.154592
PPP5C	11.6364	2.05141	0.418299	4.90417	9.38225e-07	5.16353e-05		LINC02611	5.56014	-2.17178	0.499922	-4.34425	1.39753e-05	0.000796746		RDH11	211.36	1.17188	0.329616	3.55529	0.00037756	0.0201739		AC009951.4	4.0373	1.28309	0.445096	2.88273	0.00394245	0.154592
NR2F2-AS1	19.8056	-1.26507	0.257988	-4.9036	9.40964e-07	5.16566e-05		NRAP	6.0914	-3.74637	0.862937	-4.34142	1.41562e-05	0.000804853		BCCIP	98.6352	1.35571	0.381403	3.55454	0.000378646	0.0201739		AC090616.6	4.43093	1.51641	0.526868	2.87817	0.00399995	0.155462
HSPB7	6.66621	-3.08759	0.63044	-4.89752	9.7054e-07	5.30152e-05		SPIN4-AS1	9.14002	-1.63384	0.376463	-4.33997	1.42503e-05	0.000807698		VNN1	7.6978	-2.19248	0.617162	-3.55252	0.000381558	0.0201739		AC009303.4	3.08376	-1.39758	0.48647	-2.8729	0.00406724	0.157428
AC048341.1	34.5436	-1.09223	0.223003	-4.89782	9.69063e-07	5.30152e-05		MRPL12	28.0803	1.25024	0.28811	4.33945	1.42839e-05	0.000807698		SPTBN2	34.7001	1.43506	0.403906	3.55296	0.000380927	0.0201739		ABCB4	6.47039	1.18776	0.414123	2.86813	0.00412909	0.159145
FOS	147.34	1.59724	0.326611	4.89033	1.00668e-06	5.47172e-05		EHD2	52.1375	1.01558	0.234108	4.33808	1.43732e-05	0.0008103		H2BC4	5.91945	2.28789	0.643989	3.55268	0.000381329	0.0201739		PMEL	3.66752	1.23998	0.432627	2.86617	0.00415469	0.159145
SLC25A23	26.6785	-1.12773	0.230697	-4.88836	1.01682e-06	5.51315e-05		ARHGAP25	25.4016	-1.25837	0.290123	-4.33738	1.44192e-05	0.0008103		STARD3	29.9525	-1.19188	0.336335	-3.54372	0.000394518	0.0205169		PDLIM3	30.126	1.25155	0.437573	2.86021	0.00423355	0.160303
C8orf33	53.3759	1.1308	0.23155	4.88359	1.04174e-06	5.62114e-05		RN7SL288P	3.20379	-2.52287	0.581715	-4.33696	1.44467e-05	0.0008103		MIS18A	54.323	1.26896	0.358115	3.54343	0.000394954	0.0205169		SPRED3	10.4185	-1.35344	0.473214	-2.8601	0.00423507	0.160303
AL137022.1	29.735	2.0253	0.414717	4.88356	1.04185e-06	5.62114e-05		PRR11	72.7078	1.10468	0.255304	4.32692	1.51211e-05	0.000839082		CNPY2	24.3416	-1.67787	0.473447	-3.54395	0.000394175	0.0205169		AL031123.1	3.26123	-1.13199	0.395632	-2.86121	0.00422022	0.160303
CAPN7	56.1148	-1.03271	0.211498	-4.88284	1.04571e-06	5.62813e-05		DUSP4	33.1802	-1.26644	0.292887	-4.324	1.53226e-05	0.000845753		PRKAR1B	30.1227	1.55143	0.437966	3.54236	0.000396563	0.0205406		AC012435.2	1.42361	1.82651	0.638561	2.86035	0.00423179	0.160303
MEG3	153.288	-1.39398	0.285904	-4.87568	1.08432e-06	5.77929e-05		AP001329.1	31.942	1.88159	0.435136	4.32413	1.53136e-05	0.000845753		MEX3A	9.47158	-1.29851	0.366934	-3.53883	0.000401907	0.020757		PSG4	2.44375	-2.26485	0.794279	-2.85145	0.00435204	0.163418
PRKAR1B	28.048	1.38894	0.285429	4.86613	1.13805e-06	6.05097e-05		TRHDE-AS1	3.26208	-2.29602	0.531777	-4.31763	1.5771e-05	0.000865389		CKMT1B	85.1546	1.23502	0.349698	3.53167	0.000412941	0.021204		SNORD116-10	1.45346	2.86192	1.00442	2.84933	0.00438121	0.164186
N4BP2L1	32.8722	-1.27688	0.262864	-4.85755	1.18849e-06	6.3039e-05		OR4E2	2.52871	-3.43545	0.796116	-4.31527	1.59411e-05	0.000870653		MYLPF	17.7678	-4.21951	1.19561	-3.52916	0.000416883	0.0212975		RBM20	4.56228	1.28948	0.453565	2.84299	0.00446927	0.165978
CALM2P2	5.72787	2.70681	0.557414	4.85602	1.19768e-06	6.33732e-05		MYC	10.4616	1.6634	0.385557	4.31428	1.60122e-05	0.000872247		AC008764.10	27.9186	-1.15336	0.326826	-3.52899	0.000417152	0.0212975		DBH-AS1	5.15359	1.45638	0.51232	2.84272	0.00447304	0.165978
ZNF680	16.5334	-1.12576	0.231947	-4.85355	1.21272e-06	6.38613e-05		CRIPT	94.6617	1.01503	0.235426	4.31146	1.62181e-05	0.000880427		PABPN1	47.9862	-1.88091	0.533186	-3.52769	0.000419209	0.0213016		FHOD3	4.7516	1.25425	0.44145	2.8412	0.00449441	0.166089
H4C3	705.052	1.18185	0.243552	4.85253	1.21896e-06	6.40363e-05		MYO1B	135.775	1.09669	0.254389	4.31107	1.6247e-05	0.000880427		TMEM176B	53.6314	-1.47315	0.417627	-3.52742	0.000419624	0.0213016		ALPK3	13.5228	1.04679	0.368508	2.84063	0.00450247	0.166089
SPI1	29.1306	-1.23765	0.255129	-4.85108	1.22788e-06	6.41976e-05		FAM111B	35.3309	1.30065	0.30189	4.30835	1.64475e-05	0.000888299		AKNA	83.8911	-1.22138	0.346585	-3.52404	0.000425021	0.0213927		ZFP92	3.23254	-1.21982	0.430155	-2.83577	0.00457149	0.167978
FOXN1	29.3344	1.60533	0.330989	4.8501	1.23401e-06	6.43647e-05		DPF3	6.77347	-1.89614	0.440166	-4.30779	1.64896e-05	0.000888299		TICAM1	12.241	-2.73594	0.776284	-3.5244	0.000424442	0.0213927		FHL1	26.0422	1.00775	0.355605	2.8339	0.00459842	0.168311
MYH15	19.0401	1.70571	0.351939	4.84659	1.25601e-06	6.53574e-05		HLA-DMB	186.608	-1.32823	0.308575	-4.30439	1.67448e-05	0.00089574		HLA-DPB1	278.807	-1.17877	0.334463	-3.52435	0.000424516	0.0213927		AP001094.2	3.69479	1.31688	0.465124	2.83124	0.00463677	0.168608
FAM89A	35.5279	1.19197	0.24613	4.84285	1.27991e-06	6.62865e-05		MTRNR2L10	18.7501	1.73902	0.40396	4.30492	1.67049e-05	0.00089574		MTOR-AS1	12.6886	2.97619	0.844973	3.52223	0.000427937	0.0214788		USH1G	8.05884	-1.35485	0.478823	-2.82954	0.00466153	0.168981
RHOH	23.8182	-1.58377	0.327325	-4.83852	1.30808e-06	6.75862e-05		SDK1	16.4516	1.44104	0.334895	4.30295	1.6854e-05	0.000899267		HEATR1	42.7593	1.39538	0.396738	3.51714	0.000436226	0.0218334		AL160274.1	3.87159	1.3688	0.484118	2.8274	0.00469273	0.169785
LGALS2	7.85799	-2.12451	0.43952	-4.8337	1.34016e-06	6.87583e-05		APBB1IP	27.787	-1.49307	0.347035	-4.30235	1.68998e-05	0.000899406		ZBTB22	7.45271	-1.81821	0.517534	-3.51322	0.00044271	0.0220958		FCRL2	6.46534	1.48997	0.527225	2.82606	0.0047124	0.170081
AP000873.2	15.7066	-1.05388	0.218008	-4.83412	1.33737e-06	6.87583e-05		DHCR7	20.4932	1.62709	0.378505	4.29873	1.71782e-05	0.000909569		TTC26	20.169	1.49169	0.425313	3.50728	0.000452704	0.0223691		HCAR1	1.6061	2.04681	0.724689	2.8244	0.00473699	0.170081
PPP1R15B	61.8265	1.00547	0.208216	4.82895	1.37258e-06	7.02574e-05		CR1	5.78864	-1.75354	0.408096	-4.29689	1.73213e-05	0.000914821		IMP4	122.605	1.36446	0.388973	3.50785	0.000451752	0.0223691		CHRNA1	2.08719	2.05645	0.72955	2.81879	0.00482054	0.170805
SIGLEC1	18.6866	-1.36377	0.282699	-4.82412	1.40624e-06	7.16463e-05		ZNF575	11.4408	-1.456	0.339021	-4.29471	1.7492e-05	0.000921498		UBE2Z	327.596	1.12334	0.320249	3.50771	0.000451977	0.0223691		CCDC28B	6.06348	1.16913	0.414274	2.82212	0.00477067	0.170805
FCER1G	70.2616	-1.29505	0.268428	-4.82457	1.40307e-06	7.16463e-05		STX6	42.6934	1.04205	0.242691	4.29375	1.75684e-05	0.000921755		CEP57L1	27.2458	1.34817	0.384576	3.5056	0.000455573	0.0223691		HDDC3	4.79518	-1.48573	0.526742	-2.82061	0.00479326	0.170805
TRPV2	6.12429	-1.82121	0.378168	-4.81587	1.46558e-06	7.43251e-05		MEG8	32.9214	-1.51338	0.352479	-4.29353	1.75855e-05	0.000921755		PRKAG1	157.932	-1.04397	0.298277	-3.50001	0.000465239	0.0227113		AC130448.1	1.84341	1.68075	0.596268	2.81878	0.00482059	0.170805
MYBPC1	11.0343	-3.18084	0.66078	-4.81376	1.48118e-06	7.49427e-05		RTKN	35.2158	1.00951	0.235209	4.29197	1.77094e-05	0.000923655		STON2	38.5258	1.19382	0.341277	3.49809	0.00046861	0.0228134		FAM216B	2.95706	1.96572	0.697804	2.81701	0.00484728	0.171231
TNFRSF13C	25.0037	-1.83294	0.380916	-4.81193	1.49477e-06	7.54567e-05		P2RX5	22.324	-2.23024	0.520098	-4.28812	1.80191e-05	0.000937398		POLR3DP1	6.14526	3.28077	0.941889	3.48318	0.000495491	0.0239909		AL133166.1	3.70367	-1.60157	0.568865	-2.81537	0.00487204	0.171371
MINK1	9.74317	2.01052	0.418531	4.80375	1.55718e-06	7.80071e-05		AC137579.2	3.70737	3.51023	0.820048	4.28052	1.86457e-05	0.000962778		MRC2	78.9764	-1.16867	0.335683	-3.48147	0.000498668	0.0240793		PTGS1	27.5693	-1.00282	0.358261	-2.79913	0.00512398	0.177089
AC137579.2	3.60985	2.98817	0.622512	4.80019	1.58518e-06	7.87531e-05		SDC1	1100.07	1.12587	0.263606	4.27104	1.94564e-05	0.000999676		MFSD12	25.6883	-2.10258	0.60413	-3.48034	0.000500779	0.0241159		SCML2	3.95656	-1.59445	0.570321	-2.79571	0.0051786	0.178132
JAML	30.2165	-1.20571	0.251295	-4.79798	1.60272e-06	7.94449e-05		MRPS34	36.7728	1.12746	0.264025	4.27026	1.95244e-05	0.0010007		KDF1	101.163	1.05733	0.304271	3.47498	0.000510899	0.0245369		MORF4L1P1	2.23448	1.20587	0.431682	2.79342	0.00521536	0.178745
NAPSB	6.39732	-2.17891	0.454422	-4.7949	1.62759e-06	8.04959e-05		COL14A1	78.2896	-1.42612	0.334066	-4.26897	1.96374e-05	0.00100401		AC124944.3	24.8172	1.67741	0.48306	3.47246	0.00051571	0.0247014		SH2D1A	6.63272	1.26638	0.454882	2.78398	0.00536961	0.180838
LDB3	11.6167	-2.22263	0.463693	-4.79332	1.6404e-06	8.09472e-05		AQP1	175.367	-1.3376	0.313523	-4.26636	1.98688e-05	0.00101336		LINC02112	2.6417	4.89536	1.41084	3.46982	0.000520812	0.0248789		SNORD46	3.29938	-2.00581	0.720525	-2.78381	0.00537238	0.180838
NPDC1	42.0965	-1.10052	0.229728	-4.79054	1.6633e-06	8.18935e-05		CD34	33.9406	-1.16178	0.272442	-4.26431	2.00522e-05	0.00102021		SMARCD2	151.693	-1.29031	0.372461	-3.46428	0.000531645	0.0251937		SPRR2E	2269.47	-1.10799	0.398266	-2.78203	0.00540203	0.181512
C1QTNF6	56.5227	1.47257	0.30749	4.78902	1.67597e-06	8.23323e-05		LGALS2	9.96688	-2.24065	0.525667	-4.26249	2.02163e-05	0.00102107		STT3A	66.1924	-1.10487	0.318909	-3.46452	0.000531175	0.0251937		MMP15	3.25131	1.2322	0.443805	2.77645	0.00549558	0.181538
FCRL4	5.05933	-2.58095	0.539135	-4.7872	1.69122e-06	8.28962e-05		SASH3	121.789	-1.53136	0.359185	-4.26342	2.0132e-05	0.00102107		ZNF726	4.59664	2.92741	0.844683	3.46568	0.000528883	0.0251937		CASQ1	4.01674	1.93968	0.698559	2.77669	0.00549147	0.181538
CCR10	5.62876	-1.70162	0.355888	-4.78133	1.74139e-06	8.46002e-05		NCKAP1L	149.893	-1.21237	0.28442	-4.2626	2.02062e-05	0.00102107		DDAH2	39.3544	-1.31316	0.379179	-3.46317	0.000533842	0.0252308		GXYLT2	9.89223	1.16936	0.420926	2.77807	0.00546825	0.181538
MYOZ1	10.0475	-3.70127	0.77474	-4.77743	1.77546e-06	8.58752e-05		TACR1	6.78484	-1.91897	0.450335	-4.2612	2.03331e-05	0.00102201		TPD52L2	164.695	-1.26976	0.367097	-3.45893	0.000542322	0.0254963		AC022690.1	2.27188	-1.91305	0.689054	-2.77635	0.00549734	0.181538
LAIR1	23.2609	-1.47555	0.309098	-4.77374	1.80839e-06	8.70844e-05		BX470102.2	84.2951	1.76809	0.414917	4.2613	2.03243e-05	0.00102201		ISG20	26.5027	-1.3966	0.403952	-3.45734	0.000545538	0.02558		LCAL1	19.1002	-2.08169	0.750113	-2.77517	0.00551728	0.181538
FOXQ1	83.3726	1.32967	0.278676	4.77137	1.82978e-06	8.79214e-05		RARA	5.69979	-1.8775	0.440984	-4.25752	2.06704e-05	0.00103395		RPS12P16	56.7512	-1.07029	0.309679	-3.45613	0.000547988	0.0256274		GPR174	7.32781	1.24191	0.447647	2.7743	0.00553203	0.18167
PYGM	5.41169	-2.77172	0.581797	-4.76408	1.89721e-06	9.01749e-05		SPINK6	17.4585	4.41256	1.03654	4.25699	2.07197e-05	0.00103395		SRSF9	7.20388	2.45889	0.712349	3.4518	0.00055685	0.0258061		PRG4	3.55652	1.52418	0.551336	2.76453	0.00570051	0.183788
ARID3B	61.0905	-1.06075	0.222756	-4.76195	1.91729e-06	9.09324e-05		FAM83G	80.8813	1.42489	0.334972	4.25376	2.10207e-05	0.00104646		ZC3H12C	29.8772	1.21717	0.352507	3.45291	0.00055457	0.0258061		KIRREL3	2.4152	1.75804	0.635911	2.7646	0.00569918	0.183788
CTSV	44.229	1.91794	0.404058	4.74669	2.06774e-06	9.74368e-05		LST1	28.7647	-1.42302	0.334658	-4.25216	2.11717e-05	0.00105146		UBB	241.02	1.39207	0.40318	3.45271	0.000554978	0.0258061		FUT6	28.2408	1.13139	0.408844	2.7673	0.00565225	0.183788
UBE2M	33.6092	1.06694	0.2248	4.7462	2.07279e-06	9.74653e-05		PRPF4	64.9126	1.02119	0.240506	4.24602	2.17604e-05	0.00107598		RNU6-826P	12.91	2.29404	0.664662	3.45144	0.000557602	0.0258061		SLAMF8	4.50479	1.98105	0.716778	2.76382	0.00571284	0.183788
TUBGCP6	45.9356	1.40422	0.29593	4.74511	2.08389e-06	9.77781e-05		PDGFA	87.0558	1.3702	0.322709	4.24593	2.17688e-05	0.00107598		TMUB1	43.4131	-1.05895	0.307335	-3.4456	0.000569792	0.026234		DPEP2	1.91084	1.5577	0.563583	2.76393	0.00571104	0.183788
TNNC2	24.9178	-4.39343	0.926275	-4.74312	2.10453e-06	9.83624e-05		SLC7A8	59.8279	1.71301	0.403614	4.24419	2.19387e-05	0.0010818		MS4A6A	61.1924	-1.10136	0.319929	-3.44251	0.000576349	0.0264675		PKIA	13.3185	1.0497	0.379727	2.76436	0.00570342	0.183788
C8orf34-AS1	128.611	4.63076	0.976657	4.74144	2.12203e-06	9.89335e-05		JAK3	45.5729	-1.54994	0.36524	-4.24362	2.19943e-05	0.00108199		PYGB	113.313	1.29032	0.375036	3.44051	0.000580619	0.0265938		RORB	17.8736	1.1757	0.424877	2.76715	0.00565496	0.183788
CD3E	25.0322	-1.36113	0.287169	-4.73981	2.13917e-06	9.95213e-05		MTRNR2L6	15.8128	2.53103	0.596559	4.24271	2.20832e-05	0.0010838		AGBL2	2.72113	-2.568	0.746556	-3.4398	0.000582146	0.0265938		SYT9	1.83387	1.88449	0.682413	2.7615	0.00575361	0.184448
DDX10P1	3.93173	-1.73318	0.365718	-4.73913	2.14641e-06	9.96469e-05		CKAP2	41.6826	1.16019	0.273512	4.24182	2.21715e-05	0.00108557		AP5Z1	56.7281	-1.10321	0.320781	-3.43913	0.000583577	0.0265938		LMOD1	17.5797	1.09737	0.397869	2.75811	0.00581372	0.185645
SMYD5	23.693	1.23374	0.260385	4.73813	2.15702e-06	9.99283e-05		SLC8A1-AS1	12.8263	-1.25747	0.297064	-4.23298	2.3062e-05	0.00112125		RPUSD1	19.2116	1.36713	0.397804	3.43668	0.000588882	0.0267671		SYNPO2L	4.95133	1.8415	0.667859	2.75732	0.00582772	0.185645
KCNAB2	23.8533	-1.30068	0.275053	-4.72882	2.25823e-06	0.000103959		TNFRSF13C	28.435	-1.86354	0.441379	-4.22208	2.42061e-05	0.00117141		CD40LG	4.32681	-2.66039	0.774317	-3.43579	0.000590822	0.026787		AC023908.3	2.12763	1.70079	0.616861	2.75717	0.00583033	0.185645
MRC2	84.7025	-1.03266	0.218513	-4.72587	2.29129e-06	0.00010504		RNU4-62P	20.1631	-1.15389	0.273576	-4.21781	2.46687e-05	0.00119103		SLC25A28	27.5986	-1.09825	0.3201	-3.43096	0.000601449	0.0271995		AC017104.3	1.62659	2.29496	0.833716	2.75269	0.00591082	0.187288
GDF15	16.6296	-1.75415	0.371264	-4.72481	2.3033e-06	0.000105371		PREX1	43.5879	-1.01862	0.241586	-4.2164	2.48235e-05	0.00119367		APAF1	13.0126	1.30912	0.381813	3.42868	0.00060652	0.0273294		LILRA4	5.89265	1.53544	0.557807	2.75264	0.00591173	0.187288
THEMIS2	13.1387	-1.57422	0.333342	-4.72254	2.32912e-06	0.000106331		FLAD1	68.0139	1.25714	0.298163	4.21626	2.48383e-05	0.00119367		SIGLEC1	16.3383	-1.69508	0.494617	-3.42705	0.000610184	0.027386		LINC00907	3.42895	1.75983	0.639821	2.7505	0.00595037	0.188096
MTMR9LP	29.035	-1.19635	0.253574	-4.71795	2.38229e-06	0.000108533		QTRT1	26.1823	-1.29624	0.307752	-4.21195	2.53172e-05	0.00120831		HSPBP1	93.1229	1.08308	0.316141	3.42595	0.000612652	0.0274277		LINC02397	6.68646	1.44999	0.528043	2.74596	0.00603335	0.188292
ROCR	4.84424	-2.28102	0.484117	-4.71173	2.45628e-06	0.000111441		AL365361.1	21.9269	-1.71079	0.406446	-4.20914	2.56348e-05	0.00121789		ATXN2L	115.212	1.29585	0.378441	3.42418	0.000616666	0.0275382		TAP1	2.21031	1.44386	0.526483	2.74247	0.00609796	0.189994
LINC02381	6.83636	-1.43356	0.304243	-4.71188	2.4544e-06	0.000111441		CD74	2501.72	-1.0301	0.244929	-4.20569	2.60284e-05	0.00123377		FAM83G	89.3315	1.23258	0.360281	3.42118	0.000623508	0.0277049		MANCR	3.90531	-1.57065	0.573024	-2.741	0.00612534	0.19032
WDFY4	34.189	-1.45672	0.309412	-4.70804	2.50115e-06	0.000113243		NDRG2	283.153	-1.18291	0.281461	-4.20277	2.63672e-05	0.00124699		VRK2	59.7584	1.33005	0.389224	3.4172	0.000632697	0.0279737		CLNK	7.91181	1.04292	0.381292	2.73522	0.00623382	0.192006
IRF1-AS1	89.7492	-1.28402	0.272907	-4.70496	2.53914e-06	0.000114726		PPFIA1	239.944	1.65074	0.392825	4.20223	2.64296e-05	0.0012471		BRD9	151.256	1.00243	0.293309	3.41766	0.000631611	0.0279737		FNDC5	2.14651	1.62004	0.59296	2.73212	0.00629289	0.193039
DENND1C	9.84863	-1.53703	0.326731	-4.70425	2.54801e-06	0.000114891		PRUNE2	12.79	-1.80842	0.430754	-4.19827	2.6896e-05	0.0012643		ITGA3	164.319	1.10089	0.322321	3.41551	0.000636624	0.0280083		AC002398.1	3.73664	1.4742	0.540027	2.72986	0.00633604	0.19379
AC090015.1	7.47003	2.19021	0.465717	4.70287	2.56536e-06	0.000115436		LILRB4	24.4071	-1.76537	0.420734	-4.19593	2.71754e-05	0.00126792		PTGES2	118.262	1.21865	0.356955	3.41403	0.000640095	0.0280917		EN1	10.6377	-1.39238	0.510492	-2.72753	0.00638099	0.194052
C1orf216	13.0738	-1.21552	0.258512	-4.702	2.57631e-06	0.000115692		MTRNR2L12	483.44	1.3988	0.333364	4.196	2.71672e-05	0.00126792		ASB2	16.1676	-1.29827	0.380474	-3.41225	0.000644293	0.0281896		AC011939.2	3.07635	1.18852	0.436142	2.72509	0.00642849	0.194818
LINC02611	5.24688	-1.79478	0.382475	-4.69253	2.6985e-06	0.00012044		THYN1	38.4508	-1.27007	0.303328	-4.18711	2.82529e-05	0.00131405		AP005212.4	5.83946	-2.7897	0.81791	-3.41076	0.000647821	0.0282222		ZNF815P	1.85585	-1.7952	0.659129	-2.7236	0.00645754	0.195278
LAMC2	282.258	1.84262	0.392794	4.69107	2.71779e-06	0.00012071		FCN1	18.5074	-1.92822	0.460607	-4.18626	2.83595e-05	0.00131432		SECTM1	21.6489	-1.35888	0.398947	-3.40615	0.000658852	0.0286328		AL451165.2	3.87059	1.10512	0.40581	2.72325	0.00646436	0.195278
APBB1IP	23.5592	-1.35502	0.28897	-4.68913	2.74362e-06	0.000121466		OCIAD2	26.8099	1.70286	0.40765	4.17726	2.95045e-05	0.00135832		PIP4K2C	12.7973	-1.99784	0.58668	-3.40532	0.000660856	0.02865		FCRL1	3.98194	1.64177	0.603504	2.7204	0.00652023	0.196023
MTRNR2L7	10.9758	1.58332	0.338173	4.68198	2.84122e-06	0.000125282		DMBT1	22.2042	-4.91312	1.17686	-4.17477	2.98291e-05	0.00137023		NCAPH	27.85	1.73206	0.509063	3.40244	0.000667869	0.0287442		KLK7	150.656	-1.01361	0.372872	-2.7184	0.00655994	0.19659
AC020913.3	11.1751	-1.16535	0.249011	-4.67991	2.87004e-06	0.000126299		RAD51AP2	5.23115	2.26927	0.54405	4.17108	3.03159e-05	0.00138952		SUMO3	392.9	-1.10075	0.323723	-3.40029	0.000673151	0.0288322		MTRNR2L8	564.284	1.08197	0.397987	2.71861	0.00655574	0.19659
PCDH7	121.461	1.27777	0.27367	4.66902	3.02645e-06	0.000132916		GPC1	96.3754	1.08127	0.259388	4.16854	3.0656e-05	0.00139979		MT-TP	231.559	1.24907	0.367887	3.39524	0.000685685	0.0290714		PDZRN4	3.35373	1.38709	0.510952	2.71472	0.00663323	0.197218
MT-TG	115.656	1.68196	0.360823	4.66146	3.13976e-06	0.000137343		ITPR3	25.1404	1.88592	0.452452	4.16821	3.06995e-05	0.00139979		AL161756.1	8.53285	2.30978	0.680281	3.39533	0.000685466	0.0290714		CFAP47	2.74508	-1.53598	0.566897	-2.70946	0.00673932	0.198995
HLA-DMB	162.289	-1.25304	0.268887	-4.6601	3.16054e-06	0.000137977		TLR8	6.7081	-1.90597	0.457297	-4.1679	3.07416e-05	0.00139979		GAREM1	48.6661	1.33002	0.391907	3.39371	0.000689524	0.0291136		ARVCF	1.89085	-1.94008	0.717126	-2.70536	0.00682304	0.199424
SCNN1B	11.4794	-1.72594	0.370539	-4.6579	3.19444e-06	0.00013918		BLOC1S2	81.6975	-1.07223	0.258254	-4.15184	3.29813e-05	0.00149522		AC009090.1	3.39668	-2.11283	0.623575	-3.38825	0.000703398	0.0296292		APOC1	21.3073	1.14122	0.422264	2.70262	0.00687959	0.199424
APPL2	52.5138	1.0193	0.218871	4.65707	3.20743e-06	0.000139194		CCN3	10.5111	2.20471	0.531233	4.15017	3.32232e-05	0.00150292		AL031727.1	10.5811	-1.32275	0.390738	-3.38525	0.000711138	0.0298143		PHYHIP	2.28994	1.94323	0.718935	2.70293	0.00687311	0.199424
CREBZF	146.374	-1.20287	0.258276	-4.6573	3.20387e-06	0.000139194		TSTA3	110.952	1.06289	0.256312	4.14686	3.37065e-05	0.00150838		CILP2	3.46706	-4.1204	1.2181	-3.38266	0.000717885	0.0300265		KRT4	3019.88	1.32238	0.489429	2.70189	0.00689475	0.199424
CD22	27.6883	-2.39779	0.514993	-4.65597	3.22461e-06	0.000139388		HR	32.8465	1.60531	0.38711	4.14692	3.36984e-05	0.00150838		RPS3AP49	4.63645	-1.93989	0.573619	-3.38184	0.000720016	0.0300451		PIFO	2.62969	1.44194	0.533784	2.70135	0.00690578	0.199424
ARHGAP25	22.8232	-1.10481	0.237277	-4.65621	3.22087e-06	0.000139388		POU6F1	5.87796	-1.83913	0.443296	-4.14876	3.34274e-05	0.00150838		CDYL	63.4545	1.07498	0.318211	3.3782	0.000729629	0.0302093		RNU6-460P	1.53083	-2.72612	1.00963	-2.70013	0.00693122	0.199424
VNN1	7.54207	-1.49282	0.321248	-4.64695	3.36872e-06	0.00014448		KCNAB2	26.2307	-1.31645	0.317901	-4.14106	3.45702e-05	0.00153712		FLAD1	71.0594	1.24902	0.369637	3.37905	0.000727376	0.0302093		AC104532.2	1.7541	2.04604	0.757876	2.6997	0.00694015	0.199424
CCL19	289.933	-2.1086	0.45397	-4.64479	3.40415e-06	0.000145715		PFN2	47.3684	1.32397	0.319712	4.14114	3.45583e-05	0.00153712		UBAP1	32.0296	1.71006	0.506075	3.37905	0.000727356	0.0302093		AC020915.3	2.9641	1.4627	0.541043	2.70348	0.00686169	0.199424
SDK2	12.8291	1.43637	0.309409	4.6423	3.4456e-06	0.000146632		MYBPC1	12.2571	-3.35523	0.811855	-4.13279	3.58386e-05	0.00159012		ARID5A	24.147	-1.22902	0.363967	-3.37674	0.000733507	0.0302093		CD247	12.7831	1.14436	0.424023	2.69883	0.00695844	0.199645
SLC27A5	15.6257	2.06665	0.445555	4.63836	3.51181e-06	0.000148586		ZKSCAN3	42.4542	1.53507	0.371547	4.13156	3.60307e-05	0.00159281		PDLIM2	133.19	-1.28625	0.381238	-3.37387	0.00074119	0.0304298		PKDCC	4.1424	1.85709	0.688874	2.69583	0.00702129	0.200532
MVB12B	11.8265	-1.23813	0.267028	-4.63671	3.54001e-06	0.00014949		AKR1B10	34.6071	2.0765	0.502611	4.13142	3.60524e-05	0.00159281		JMJD4	38.6209	1.39778	0.415038	3.36783	0.000757622	0.0304962		SKAP1-AS1	4.57248	1.19002	0.441427	2.69584	0.00702107	0.200532
BLOC1S2	79.997	-1.10342	0.238349	-4.62944	3.66665e-06	0.000153364		PARP15	17.8856	-1.76682	0.42808	-4.12731	3.67033e-05	0.00161471		VWF	73.8946	1.30016	0.385564	3.37209	0.00074599	0.0304962		SLC4A10	1.42714	1.74993	0.649666	2.69359	0.00706869	0.200766
SLC25A29	2.43977	4.21632	0.910925	4.62861	3.68126e-06	0.000153682		ESPN	15.4648	1.75942	0.426427	4.12597	3.69183e-05	0.00162074		MYH15	17.8459	2.11439	0.628269	3.36543	0.000764257	0.0304962		GLIS1	4.4936	-1.45193	0.539062	-2.69343	0.00707206	0.200766
AL137025.1	7.13303	-1.55945	0.336995	-4.6275	3.70098e-06	0.000154212		NLGN3	5.78507	-1.9015	0.461211	-4.12284	3.74233e-05	0.00163946		GAS2	2.17799	-2.65023	0.786592	-3.36926	0.000753703	0.0304962		STRIT1	2.99181	2.98031	1.1065	2.69346	0.00707153	0.200766
PAFAH1B3	45.4595	1.05453	0.228015	4.62484	3.74894e-06	0.000155915		AP001496.4	9.38648	2.77577	0.67342	4.12189	3.75774e-05	0.00164275		ANKRD29	58.9253	1.47767	0.438784	3.36765	0.000758114	0.0304962		ENPP4	7.4805	1.24544	0.463195	2.6888	0.00717104	0.20266
NKG7	10.0985	-1.7732	0.38367	-4.62168	3.80641e-06	0.000157411		ABHD17C	180.335	1.27742	0.310125	4.11903	3.80465e-05	0.00165935		SIPA1L1	50.4925	1.01161	0.300101	3.3709	0.000749221	0.0304962		PATL2	7.84662	1.06505	0.396079	2.68898	0.00716718	0.20266
HDC	8.23826	-1.59624	0.345412	-4.62127	3.81406e-06	0.00015743		AC103718.1	98.4682	1.57034	0.38128	4.11861	3.81168e-05	0.00165935		CLIC1	65.3362	-2.73322	0.812119	-3.36554	0.000763927	0.0304962		KRT6B	2848.87	-1.08134	0.402869	-2.68411	0.0072724	0.204194
AF131215.6	9.03291	-1.56064	0.337965	-4.61774	3.87935e-06	0.000159526		PIK3IP1	95.5832	-1.11651	0.271204	-4.11685	3.8409e-05	0.00166511		LINC01979	4.04616	3.30318	0.98159	3.36514	0.000765059	0.0304962		S100A12	42.1276	-1.10304	0.411449	-2.68087	0.00734302	0.205061
CDH13	31.7039	1.25606	0.272768	4.60485	4.12759e-06	0.000168785		MBOAT7	102.327	1.04162	0.25301	4.1169	3.84002e-05	0.00166511		HEIH	34.0456	-1.18867	0.352983	-3.3675	0.000758524	0.0304962		SIGLEC8	1.94063	1.71662	0.641063	2.67777	0.00741145	0.205247
GGT7	30.7333	-1.0921	0.237288	-4.60242	4.1761e-06	0.000170451		TCL1A	13.5384	-3.30999	0.804213	-4.11581	3.85817e-05	0.00166515		PLAC4	17.8402	1.72069	0.510907	3.36791	0.00075739	0.0304962		AC069228.1	1.54063	1.57864	0.589549	2.6777	0.00741288	0.205247
MTRNR2L10	18.5213	1.44335	0.314026	4.59629	4.30086e-06	0.000174248		FAM89A	29.486	1.29545	0.31472	4.11621	3.85147e-05	0.00166515		AL049872.1	20.2693	1.86445	0.555051	3.35907	0.000782052	0.030974		AC007686.4	1.82645	1.97884	0.739357	2.67644	0.00744097	0.205663
SASH3	103.611	-1.39683	0.304491	-4.58744	4.48708e-06	0.000180461		AL139011.1	2.57896	-2.1502	0.522477	-4.11541	3.86499e-05	0.00166515		LIG3	44.7002	1.26012	0.375517	3.3557	0.000791635	0.0312065		SULT1C2	2.10423	1.47921	0.553095	2.67442	0.00748575	0.206296
FRMD6-AS2	43.8602	1.34967	0.294343	4.58537	4.53173e-06	0.000181924		BATF	12.3769	-1.69506	0.412317	-4.11107	3.9383e-05	0.0016828		CD14	50.1324	-1.30591	0.389521	-3.35259	0.000800589	0.0314169		AC091185.2	1.5054	1.69054	0.632065	2.67463	0.00748128	0.206296
ARHGAP39	7.64875	2.08413	0.454643	4.58411	4.55919e-06	0.000182359		NLRC4	8.5779	-1.7559	0.427543	-4.10696	4.00908e-05	0.00170603		SELE	12.0099	2.09383	0.624945	3.35043	0.000806864	0.0314589		RGS20	6.29392	-1.2226	0.458084	-2.66894	0.00760916	0.207451
MT-TL2	8.14853	2.23305	0.487861	4.57722	4.71198e-06	0.000187787		BRCA2	89.5512	1.05703	0.257679	4.10214	4.09348e-05	0.00173386		RFX3-AS1	6.71628	2.84621	0.849938	3.34872	0.000811851	0.0315154		FGF19	3.55247	-2.51499	0.941683	-2.67074	0.00756851	0.207451
ADAM15	265.232	1.06853	0.233868	4.56894	4.90207e-06	0.000194656		PTGES2	85.0225	1.22618	0.298938	4.1018	4.09947e-05	0.00173386		AL358334.3	2.74215	4.22971	1.26426	3.34561	0.000821018	0.031802		NLRP7	3.15061	-1.86164	0.697344	-2.66962	0.0075938	0.207451
VRK2	60.8678	1.10209	0.241312	4.56707	4.94579e-06	0.000195684		TRIM72	4.78619	-2.87967	0.702399	-4.09976	4.1358e-05	0.00174207		GLI4	14.8161	2.21728	0.66334	3.34259	0.000829992	0.0320798		HSPB8	8.75391	1.17738	0.441399	2.66739	0.00764424	0.207628
CPXM2	19.7426	-1.16289	0.254824	-4.56349	5.03095e-06	0.000198339		TCP1	17.6207	1.1594	0.282966	4.09733	4.17942e-05	0.00174989		CIC	73.4794	1.01653	0.304213	3.3415	0.000833264	0.0321366		RBBP4P1	3.06038	1.65473	0.621085	2.66425	0.00771606	0.208677
GLIPR2	25.0054	-1.12418	0.246385	-4.56268	5.05036e-06	0.000198747		F12	16.6942	1.63793	0.399737	4.09752	4.17597e-05	0.00174989		AMOTL2	56.5852	1.11953	0.335133	3.34057	0.000836065	0.032175		IL36RN	52.0363	-1.05914	0.398065	-2.66072	0.00779734	0.209075
RAD23A	20.1099	1.26479	0.277279	4.56142	5.08081e-06	0.000199231		AL136115.2	3.75957	-2.12119	0.518008	-4.09491	4.22341e-05	0.00176122		CASQ1	6.16132	-3.26207	0.977719	-3.33641	0.000848671	0.0325196		MYL3	3.36959	2.55954	0.961951	2.66078	0.00779597	0.209075
WNT4	29.79	1.64379	0.360516	4.55954	5.12665e-06	0.000200313		CNTROB	23.4371	1.0237	0.250312	4.0897	4.31928e-05	0.00178333		GPR183	45.8592	1.36261	0.408403	3.33643	0.000848632	0.0325196		OR51E1	1.46886	1.24548	0.467718	2.6629	0.00774709	0.209075
NPW	8.08404	2.75527	0.604241	4.55989	5.11808e-06	0.000200313		TBC1D10A	53.6893	-1.01975	0.249376	-4.0892	4.3287e-05	0.00178368		RNU7-45P	8.30447	-2.15327	0.646174	-3.33234	0.000861177	0.0328575		SH3BP5-AS1	9.05493	1.06644	0.40095	2.65979	0.00781884	0.209354
PARP15	15.7743	-1.52808	0.335213	-4.55854	5.15107e-06	0.00020091		AP005131.7	6.81797	-1.57256	0.384725	-4.08748	4.36079e-05	0.00179335		CD163	77.2225	-1.55466	0.467167	-3.32784	0.000875223	0.033251		C2orf15	2.6569	1.27729	0.481447	2.65302	0.00797745	0.212394
AC034111.1	1.49132	-2.92232	0.642143	-4.55088	5.34213e-06	0.000207624		MYOZ1	10.6442	-4.14693	1.01659	-4.07925	4.51808e-05	0.00184709		GIGYF1	276.434	1.27107	0.382097	3.32655	0.000879273	0.0333338		FCRLA	5.96808	1.52303	0.574354	2.65172	0.00800819	0.212912
WDR13	83.2935	1.09424	0.24058	4.54835	5.40686e-06	0.000209769		CDCA7	39.8981	1.23242	0.302216	4.07795	4.5434e-05	0.00184723		PEMT	36.1434	1.20591	0.362806	3.32383	0.000887912	0.0335187		S100A7	425.744	-1.18779	0.448091	-2.65077	0.00803081	0.213212
RIPOR2	82.8939	-1.43113	0.314841	-4.54558	5.47844e-06	0.000211798		AKR1C1	72.2797	2.52639	0.619505	4.07807	4.54109e-05	0.00184723		DLEU1	47.9031	1.05899	0.318997	3.31975	0.000900988	0.0339404		AL031733.2	7.19206	1.42161	0.536769	2.64845	0.00808613	0.213778
ATP6V0E2	15.9001	-1.54944	0.341123	-4.54217	5.56789e-06	0.000214877		GRAP2	49.2169	-1.49754	0.367776	-4.07188	4.66361e-05	0.00189171		ZC3HAV1L	2.31719	3.23018	0.973317	3.31873	0.000904264	0.0339919		LINC01121	1.64563	1.78984	0.67623	2.6468	0.0081258	0.214526
MGMT	73.1739	1.18464	0.26091	4.54044	5.61371e-06	0.000216266		PDPN	123.164	1.29292	0.317738	4.06913	4.71893e-05	0.00191043		MSH6	68.4189	1.1888	0.358303	3.31786	0.000907111	0.0340174		ICOS	3.54313	1.08764	0.411295	2.64443	0.00818297	0.2155
RCC2	11.9437	1.54804	0.341138	4.53786	5.68267e-06	0.000218539		CREBZF	151.909	-1.20543	0.29669	-4.06291	4.84644e-05	0.00195445		SNORD104	12.3071	2.2883	0.689798	3.31735	0.000908761	0.0340174		CNEP1R1	2.84976	1.44448	0.547185	2.63983	0.00829482	0.216862
TMEM176B	64.6834	-1.33627	0.294513	-4.53721	5.70027e-06	0.000218832		FXYD3	8.0804	2.68129	0.660721	4.05812	4.94684e-05	0.00198724		TNFRSF11A	6.89489	-1.62974	0.492025	-3.31232	0.000925255	0.0343563		SOBP	11.7385	1.02464	0.388239	2.6392	0.0083101	0.21696
WDHD1	39.6225	1.00243	0.220976	4.53639	5.72256e-06	0.000219305		MAPKBP1	47.2958	1.40921	0.347707	4.05287	5.05931e-05	0.0020246		AP003471.1	1.60752	-2.96101	0.894274	-3.31108	0.000929383	0.0343563		CYP4F11	9.75485	-1.36621	0.518147	-2.63672	0.00837113	0.217649
CYTIP	56.8204	-1.07266	0.236836	-4.52913	5.92284e-06	0.000224628		AP000866.2	3.50031	-1.73923	0.429281	-4.05149	5.08917e-05	0.00203264		MRTFA	29.3992	-1.05274	0.317809	-3.31249	0.000924691	0.0343563		CATSPERG	2.1405	1.42117	0.540926	2.62729	0.00860683	0.221335
AC016251.1	5.36112	-2.04054	0.450513	-4.52938	5.91582e-06	0.000224628		SCARNA9	24.5086	-1.48186	0.365827	-4.05071	5.10614e-05	0.00203551		KANSL3	105.835	-1.05607	0.319081	-3.30973	0.000933869	0.0344507		SERPINI2	1.61219	1.63936	0.624798	2.62382	0.00869504	0.221501
OR8B3	1.39332	3.54336	0.782192	4.53004	5.89736e-06	0.000224628		UBE2M	36.1432	1.16342	0.28734	4.04894	5.14494e-05	0.00203926		SLC39A11	56.5653	-1.0028	0.303269	-3.30662	0.000944281	0.0346198		TDRD10	4.43066	1.48273	0.564659	2.62588	0.0086425	0.221501
HBEGF	117.207	1.09178	0.241174	4.52695	5.98405e-06	0.000226199		GPRASP1	21.9646	-1.07744	0.266095	-4.04909	5.14169e-05	0.00203926		SERPING1	148.77	-1.23746	0.374167	-3.30725	0.000942161	0.0346198		LONRF2	5.28756	1.00297	0.382002	2.62556	0.00865067	0.221501
LTB	166.183	-1.7307	0.382471	-4.52504	6.03827e-06	0.000227825		BIRC5	26.9858	1.23665	0.305845	4.0434	5.26826e-05	0.00207627		SOD3	27.1997	-1.47536	0.446542	-3.30397	0.000953257	0.0348771		PRSS36	7.56412	1.01612	0.387362	2.62318	0.00871128	0.221501
MFNG	18.3301	-1.1196	0.247455	-4.52443	6.05581e-06	0.000228095		LANCL2	35.3938	1.25434	0.310468	4.04015	5.34179e-05	0.00209535		AC019181.1	6.05095	-1.73497	0.525241	-3.30318	0.000955935	0.0349034		SENP8	3.0767	-1.18145	0.451044	-2.61937	0.0088093	0.222893
GABRE	305.295	-1.19222	0.263535	-4.52396	6.06942e-06	0.000228216		ENAM	9.464	-1.95094	0.48301	-4.03914	5.36482e-05	0.00209535		LTBR	226.742	-1.22637	0.371542	-3.30075	0.000964277	0.0349217		AC119403.1	2.58845	1.42632	0.545223	2.61602	0.00889607	0.224486
AC008543.5	1.88767	4.25665	0.941095	4.52308	6.09468e-06	0.000228774		IL1RN	3341.39	-1.41595	0.350539	-4.03934	5.36009e-05	0.00209535		AL161725.1	3.53309	2.60343	0.788589	3.30138	0.000962103	0.0349217		C1QTNF3	6.09646	1.04182	0.398758	2.61267	0.00898368	0.226091
CASQ1	6.5054	-2.75523	0.610166	-4.51553	6.31573e-06	0.000235462		LINC02754	3.85981	-2.12581	0.526419	-4.03825	5.3851e-05	0.00209848		TCP1	22.6308	1.26923	0.384667	3.29955	0.000968409	0.0349294		KMO	3.1342	1.01473	0.389221	2.60708	0.00913176	0.227771
TRAPPC10	47.3075	1.01722	0.225389	4.51316	6.38676e-06	0.000237706		FLNC	2.71193	-2.90568	0.720232	-4.03436	5.47512e-05	0.00212559		AL138751.1	10.2158	2.13008	0.645494	3.29993	0.000967094	0.0349294		CKMT2	2.17647	1.8069	0.693331	2.60611	0.00915768	0.227771
CLNK	11.2139	-1.51775	0.336366	-4.51219	6.41602e-06	0.000238392		AC000065.1	14.4086	1.64476	0.40801	4.03117	5.54991e-05	0.00215062		PAFAH1B3	40.3281	1.23461	0.374709	3.29485	0.000984758	0.0354473		PRH2	2.64466	1.50697	0.578112	2.6067	0.00914182	0.227771
RPUSD1	19.5698	1.19591	0.265064	4.51178	6.42853e-06	0.000238453		PCDH7	116.562	1.54865	0.384274	4.03006	5.57617e-05	0.00215678		CKMT1A	74.8085	1.21889	0.370181	3.29268	0.000992364	0.0355773		ANKRD1	13.5534	1.75118	0.671427	2.60814	0.00910345	0.227771
MS4A4A	24.0381	-1.36318	0.302526	-4.506	6.60616e-06	0.000244217		IGF2BP2	209.497	1.53679	0.382053	4.02245	5.75965e-05	0.00221949		SCNN1B	10.9104	-2.11912	0.643832	-3.29142	0.000996831	0.0356657		AGBL5-IT1	4.74823	1.21336	0.465565	2.60621	0.00915515	0.227771
SNX20	7.10306	-1.489	0.330574	-4.50428	6.6598e-06	0.000245786		EMB	26.194	-1.43795	0.357601	-4.02111	5.79236e-05	0.00222797		TSTA3	129.267	1.20258	0.365489	3.29033	0.00100069	0.0357322		ADGRD2	4.74088	-1.66842	0.640796	-2.60366	0.00922335	0.228707
HSPA5P1	5.61373	2.39417	0.531731	4.5026	6.71278e-06	0.000247325		STON2	30.0113	1.22072	0.304026	4.01518	5.94009e-05	0.00226803		HCST	21.0277	-1.43113	0.435122	-3.28904	0.0010053	0.0358249		AC080132.1	1.49866	1.51936	0.58363	2.6033	0.00923322	0.228707
HBP1	79.5087	1.14846	0.255145	4.50122	6.75638e-06	0.000248515		IRF1-AS1	102.68	-1.37622	0.342845	-4.01411	5.96697e-05	0.00227074		DYRK3	36.4276	1.31891	0.401577	3.28433	0.00102226	0.0362841		TNNC1	7.58321	2.79514	1.07435	2.60171	0.00927596	0.229164
SRSF9	6.39365	2.06149	0.459067	4.49061	7.10207e-06	0.000259924		NPAP1P4	4.72574	-3.20512	0.798534	-4.01375	5.97616e-05	0.00227074		FJX1	22.4609	1.26615	0.386099	3.27934	0.00104049	0.036649		AL392172.2	1.944	1.89327	0.728034	2.60052	0.00930815	0.229358
POM121	17.1619	1.56541	0.348855	4.48727	7.21418e-06	0.000263588		KLHL4	9.02975	2.12651	0.530035	4.01202	6.02018e-05	0.0022708		ZKSCAN3	27.3894	1.47962	0.451196	3.27932	0.00104056	0.036649		PKN2-AS1	1.81664	1.32665	0.511137	2.59549	0.00944549	0.230825
RS1	3.81845	2.6379	0.588277	4.48411	7.32184e-06	0.000267077		AL009179.2	2.64756	-2.40604	0.599729	-4.01188	6.02374e-05	0.0022708		ABCA7	20.4317	-1.32485	0.404177	-3.27789	0.00104586	0.0367395		AC015920.1	3.79997	1.56104	0.601772	2.59407	0.00948461	0.230988
AP005131.7	6.18622	-1.41357	0.315407	-4.48174	7.40375e-06	0.000269617		SLC4A3	10.4933	2.00017	0.498716	4.01065	6.05529e-05	0.00227388		CSKMT	69.306	1.52115	0.464125	3.27746	0.00104746	0.0367395		TCL1A	6.22589	1.50533	0.581817	2.58729	0.00967332	0.231132
TTN	713.787	-2.00537	0.447579	-4.48049	7.44716e-06	0.000270749		SMYD5	20.874	1.09874	0.273986	4.01019	6.06696e-05	0.00227388		PLEKHA4	27.7355	-1.18139	0.36121	-3.27064	0.00107306	0.0370661		MEI1	24.0709	1.13005	0.436986	2.586	0.00970975	0.231132
IL2RG	55.9704	-1.2458	0.278074	-4.48012	7.46026e-06	0.000270777		ZNF763	5.21338	-1.77541	0.442856	-4.00901	6.09748e-05	0.00227388		STAG1	66.3248	1.10147	0.336845	3.26996	0.00107563	0.0370661		FAM219B	7.73526	1.28531	0.496087	2.59089	0.00957284	0.231132
ZBTB22	8.65984	-1.22043	0.272503	-4.47858	7.51415e-06	0.000272283		C19orf38	11.0765	-1.48454	0.370137	-4.01078	6.05181e-05	0.00227388		CDCA7L	33.4957	1.50434	0.460273	3.26836	0.00108174	0.0370661		AC012063.1	2.90873	-1.15986	0.448751	-2.58464	0.00974799	0.231132
LAMB3	89.0593	1.18903	0.265537	4.47781	7.54114e-06	0.00027281		HOXB-AS1	8.89057	-1.3855	0.345553	-4.00953	6.08407e-05	0.00227388		CDH5	9.43166	-1.76428	0.539578	-3.26974	0.00107645	0.0370661		TEX21P	2.27967	1.76089	0.681171	2.58509	0.00973525	0.231132
ADIRF-AS1	15.6534	1.50726	0.3369	4.47391	7.68036e-06	0.000276934		NXN	149.042	1.04598	0.26106	4.00668	6.1577e-05	0.00229076		SIAH2-AS1	11.0453	2.05009	0.626242	3.27365	0.00106169	0.0370661		AF131215.4	12.4828	1.06741	0.412798	2.58579	0.0097155	0.231132
CLDN11	8.68897	-1.65545	0.370131	-4.4726	7.72753e-06	0.000277408		CCDC124	47.2502	1.48352	0.370532	4.00376	6.23437e-05	0.00230563		AC103706.1	3.61696	-1.75831	0.537944	-3.26858	0.00108088	0.0370661		AC129507.1	1.60921	1.63648	0.632763	2.58625	0.00970263	0.231132
NPAP1P4	3.51142	-3.09176	0.691283	-4.47249	7.7314e-06	0.000277408		RNA5SP466	1.68008	-2.93419	0.732885	-4.00362	6.23802e-05	0.00230563		CCDC39	15.8369	1.23837	0.378543	3.2714	0.00107016	0.0370661		EPOP	6.35228	-1.01402	0.391899	-2.58745	0.00966887	0.231132
NDRG2	284.608	-1.18083	0.264218	-4.46915	7.85328e-06	0.000281322		Z82206.1	7.29381	-1.82209	0.455505	-4.00016	6.33009e-05	0.00233138		AC063960.2	25.3081	1.48484	0.45406	3.27014	0.00107493	0.0370661		AF064858.1	2.43825	-1.12631	0.43612	-2.58256	0.00980693	0.231946
HR	34.3362	1.23559	0.276498	4.46871	7.86923e-06	0.000281434		C1orf226	6.24761	2.27456	0.568617	4.00017	6.32981e-05	0.00233138		TNFAIP3	150.402	1.03804	0.317704	3.26733	0.00108566	0.0371291		RNU6-1231P	3.13026	1.22084	0.473205	2.57994	0.00988173	0.233422
PDPN	118.56	1.08755	0.243801	4.46081	8.16514e-06	0.000291069		ATXN7L3	26.1424	1.69655	0.424504	3.99654	6.42744e-05	0.00235473		PLEKHO1	111.347	-1.10378	0.338014	-3.26547	0.00109282	0.0372952		CGA	1.43383	1.79548	0.696512	2.57781	0.00994286	0.234204
ADH1B	8.68044	-2.72734	0.611697	-4.45865	8.24786e-06	0.000292963		GGT7	36.643	-1.06441	0.266329	-3.99658	6.42632e-05	0.00235473		CDK5RAP3	26.4359	-1.16819	0.358031	-3.26283	0.00110307	0.0372952		AP003086.2	4.12302	1.33815	0.519192	2.57738	0.0099553	0.234204
SLC43A1	6.66796	-1.36931	0.307703	-4.45012	8.58243e-06	0.000302993		KANSL3	132.827	-1.00389	0.251378	-3.99356	6.50893e-05	0.00236791		SNHG10	6.31818	-1.60989	0.493202	-3.26415	0.00109792	0.0372952		NBPF10	6.63838	1.02017	0.395959	2.57645	0.00998214	0.234326
SPIN4-AS1	8.17266	-1.3823	0.310771	-4.44798	8.6681e-06	0.000305526		FAM83B	26.4268	1.19412	0.298994	3.99378	6.50277e-05	0.00236791		H2AC14	3.93212	2.95271	0.904899	3.26303	0.00110228	0.0372952		KLKB1	1.45043	1.79606	0.698541	2.57116	0.010136	0.235326
CDCA7L	28.5683	1.22184	0.274763	4.4469	8.71202e-06	0.000306582		SHLD1	6.09616	-1.61262	0.403805	-3.99357	6.50848e-05	0.00236791		PPP1R12C	66.6629	-1.07407	0.32957	-3.25902	0.001118	0.0376568		MFAP5	11.0986	1.29214	0.503178	2.56796	0.0102298	0.236312
AP000866.2	3.33384	-1.50802	0.339445	-4.4426	8.88766e-06	0.000312263		RASGRP2	27.2802	-1.59762	0.400493	-3.98914	6.63141e-05	0.00239988		FARP2	51.3591	1.10199	0.338242	3.25799	0.00112203	0.0376897		DSG4	4.94603	-1.39241	0.542363	-2.56731	0.010249	0.236468
DUOX2	216.731	-1.3787	0.310377	-4.44202	8.91173e-06	0.000312608		TRAJ26	1.51632	-3.84422	0.964069	-3.9875	6.67737e-05	0.00240814		EIF6	234.917	1.05287	0.323347	3.25616	0.00112928	0.0378225		AC010168.1	3.89672	-1.41806	0.554413	-2.55777	0.0105345	0.241576
LAMA3	69.3759	1.3597	0.306204	4.4405	8.9748e-06	0.000313818		RHOH	29.8965	-1.59093	0.399311	-3.9842	6.7709e-05	0.00242505		ADAMTSL2	8.50537	2.20795	0.679702	3.24841	0.00116052	0.0386629		C2CD4C	2.2188	1.59391	0.62327	2.55734	0.0105477	0.241585
APOBEC3G	30.4009	-1.03412	0.232999	-4.43829	9.06765e-06	0.000316561		PI16	6.35044	-2.96234	0.744189	-3.98063	6.87324e-05	0.00245256		AL133166.1	5.36883	2.98325	0.918804	3.24688	0.00116676	0.0387861		CA2	12.928	-1.02355	0.400348	-2.55666	0.0105683	0.241763
PKD1L3	7.22605	2.31025	0.520611	4.43757	9.09802e-06	0.000317116		ARID3B	69.9073	-1.14186	0.286878	-3.98029	6.88304e-05	0.00245256		DEF6	11.0543	-1.14034	0.351359	-3.24552	0.00117235	0.0388993		LINC00930	2.51214	1.62081	0.634562	2.55423	0.0106424	0.242575
FOLR2	27.6649	-1.23266	0.278039	-4.43341	9.27522e-06	0.00032227		FOXE1	58.0897	1.48616	0.373433	3.97972	6.89956e-05	0.00245424		WDR13	77.9272	1.35516	0.417832	3.24332	0.00118145	0.0390559		RORC	2.83031	1.37543	0.538796	2.55278	0.0106866	0.242995
RASGRP2	22.6558	-1.56293	0.352929	-4.42847	9.49059e-06	0.000329232		SH3BP4	16.695	1.13556	0.285518	3.97718	6.97365e-05	0.00246794		AP000873.2	13.7145	-1.31346	0.404951	-3.24351	0.00118069	0.0390559		PTGIS	12.396	1.0674	0.418816	2.54861	0.0108152	0.243119
GPR137	25.3515	1.32183	0.298525	4.42786	9.51735e-06	0.00032964		NTRK3	13.8676	-1.50545	0.378714	-3.97518	7.0327e-05	0.00248321		NPR1	4.32444	-2.04507	0.632082	-3.23544	0.00121454	0.0398538		AC093732.1	4.35333	1.2993	0.51053	2.54501	0.0109276	0.243119
SLC16A5	7.17007	2.34841	0.53051	4.4267	9.56865e-06	0.0003305		AL050350.1	3.44441	-2.21385	0.556957	-3.97491	7.04069e-05	0.00248321		PPFIA1	288.893	1.52311	0.471447	3.23071	0.00123482	0.0403705		AC079848.1	1.6206	-1.69607	0.666449	-2.54493	0.01093	0.243119
HLA-DPA1	509.752	-1.04551	0.236229	-4.42582	9.60768e-06	0.000330682		ASB2	13.4179	-1.45666	0.366574	-3.97372	7.07578e-05	0.00248716		HECW2-AS1	3.84091	-2.24855	0.696579	-3.228	0.0012466	0.0406713		MAL2-AS1	1.71234	1.38604	0.544189	2.54698	0.0108658	0.243119
H1-4	9.08511	1.82018	0.411959	4.41835	9.94551e-06	0.000340708		KLK10	652.189	1.81435	0.456578	3.97379	7.07382e-05	0.00248716		CPXM2	15.7882	-1.3832	0.428764	-3.22603	0.00125522	0.0407349		AC084824.6	5.40813	1.33486	0.524552	2.54477	0.010935	0.243119
CHST3	22.7028	1.27076	0.288038	4.4118	1.02517e-05	0.000349021		AC020913.3	11.0058	-1.31857	0.3328	-3.96206	7.43058e-05	0.00259435		ZNF182	6.45398	-1.638	0.507924	-3.22489	0.00126023	0.0407349		AC023090.2	5.76932	1.09415	0.429973	2.5447	0.0109371	0.243119
DUS2	23.4152	1.35558	0.307352	4.41053	1.03119e-05	0.000350253		GYPC	41.4288	-1.16658	0.294524	-3.96091	7.4666e-05	0.00260256		AL137779.2	28.2408	1.85795	0.576003	3.22559	0.00125712	0.0407349		AC004921.2	1.63815	-2.10201	0.824622	-2.54906	0.0108014	0.243119
FJX1	17.0705	1.14193	0.258921	4.41036	1.03198e-05	0.000350253		B4GALNT3	40.1433	1.82241	0.46027	3.95942	7.51309e-05	0.00260566		AC015920.1	2.57077	-2.38442	0.739397	-3.22482	0.00126051	0.0407349		PLEKHD1	3.00675	-1.5214	0.598127	-2.5436	0.0109716	0.243311
AC005224.2	3.70675	-1.72508	0.391206	-4.40965	1.03536e-05	0.000350858		AL137022.1	26.1933	2.10074	0.530642	3.95886	7.53098e-05	0.00260752		MT-ND4L	350.103	1.14651	0.356019	3.22038	0.00128023	0.0411756		HS3ST2	3.79983	1.51702	0.597519	2.53886	0.0111214	0.245
KRT6B	2960.27	1.55903	0.353591	4.40913	1.03785e-05	0.000351159		LDB3	12.8516	-2.12246	0.536437	-3.95658	7.60303e-05	0.0026281		TARBP2	19.2084	-1.19915	0.372608	-3.21827	0.00128964	0.0413289		AC002451.1	2.50046	1.55286	0.611828	2.53807	0.0111466	0.245
MPPED2	4.82277	-1.70733	0.387452	-4.40657	1.0502e-05	0.000353724		EFNB1	60.5397	1.85866	0.469834	3.95599	7.62181e-05	0.00263022		RRBP1	407.903	1.12375	0.349527	3.21507	0.00130411	0.0417176		CWH43	7.04657	-1.21355	0.478608	-2.53559	0.0112258	0.245027
ZFP41	19.6126	1.14597	0.260939	4.39173	1.12454e-05	0.000375856		AC009542.2	1.9797	-3.90508	0.988631	-3.94999	7.81557e-05	0.0026749		PRDX3	22.9134	-1.8579	0.57829	-3.21275	0.00131471	0.0419811		MYL2	27.1557	3.09149	1.21962	2.5348	0.0112512	0.245027
EFNB1	75.3888	1.79603	0.409326	4.38776	1.14522e-05	0.000379773		NR2F2-AS1	23.5078	-1.26257	0.319911	-3.94662	7.9261e-05	0.00269942		TP63	64.414	1.1902	0.371118	3.20706	0.00134101	0.042309		IL1A	17.1026	-1.08849	0.43011	-2.53073	0.0113825	0.245027
CR2	18.6775	-2.47235	0.564033	-4.38334	1.16871e-05	0.000384573		OR5BA1P	8.79782	2.02486	0.513054	3.94668	7.92435e-05	0.00269942		POLQ	21.0923	1.3166	0.410771	3.20518	0.0013498	0.0423696		ZNF208	2.53777	1.12064	0.441829	2.53637	0.0112009	0.245027
RNF157	3.9596	-1.76136	0.401879	-4.3828	1.17163e-05	0.000384573		MAPK8IP2	7.46579	2.87299	0.728597	3.94318	8.04091e-05	0.00272514		CD63	401.441	-1.36136	0.424828	-3.20449	0.00135303	0.0423696		RPS26P13	1.80402	2.55107	1.00729	2.53261	0.0113217	0.245027
CD247	17.5427	-1.59375	0.363677	-4.38233	1.17419e-05	0.000384739		AC091073.1	10.1718	-1.31403	0.33356	-3.93942	8.16792e-05	0.00276368		DUOX2	274.345	-1.7419	0.543529	-3.20479	0.0013516	0.0423696		SSTR5-AS1	1.99597	2.20697	0.870823	2.53434	0.0112658	0.245027
COTL1	36.697	-1.06698	0.243567	-4.38064	1.18334e-05	0.000386681		MVB12B	13.5888	-1.29064	0.328391	-3.93018	8.48817e-05	0.0028581		TMEM256	17.3168	-1.47994	0.461616	-3.20601	0.00134591	0.0423696		AGAP7P	1.59941	2.28349	0.900431	2.536	0.0112127	0.245027
SLAMF1	7.7311	-1.48108	0.338409	-4.37659	1.2055e-05	0.000393337		TMEFF2	1.49497	-2.96725	0.755489	-3.92759	8.58012e-05	0.00286587		ZNF587	62.7946	1.0276	0.32097	3.20155	0.0013669	0.0426011		LINC02254	2.98261	1.61141	0.637356	2.52828	0.0114622	0.245553
FOXO4	16.1561	-1.01463	0.231946	-4.37442	1.21758e-05	0.000396592		G6PD	39.5835	1.3259	0.337575	3.92772	8.57548e-05	0.00286587		RPL31P14	3.14011	-2.59036	0.809141	-3.20137	0.00136774	0.0426011		C10orf71	1.83432	2.72685	1.08043	2.52385	0.0116078	0.246961
CIB2	5.06725	2.88104	0.658715	4.37372	1.22147e-05	0.000396779		LAIR1	27.4476	-1.5128	0.385155	-3.92776	8.57403e-05	0.00286587		AC008264.2	5.50623	3.20529	1.00114	3.20162	0.00136656	0.0426011		LGI1	1.92327	1.70176	0.674734	2.52213	0.0116648	0.247197
FOXE1	48.6192	1.31649	0.301061	4.37284	1.2264e-05	0.000397337		CILK1	47.3504	1.16021	0.295596	3.925	8.67305e-05	0.00288764		AP001496.4	4.80072	3.05195	0.953465	3.2009	0.00136999	0.0426011		IDO2	2.17781	1.48472	0.588585	2.52252	0.0116518	0.247197
STARD8	4.45276	-1.58149	0.363042	-4.35623	1.32322e-05	0.000425923		DNAH5	16.1312	1.75865	0.448485	3.92131	8.80698e-05	0.00291564		C6orf226	3.45081	-1.99289	0.623238	-3.19763	0.0013856	0.0428623		MT1L	1.78748	-1.67728	0.665199	-2.52147	0.0116866	0.247197
SMIM29	53.7074	-1.1205	0.257233	-4.35597	1.32481e-05	0.000425923		HEATR5A	50.3658	1.11816	0.285201	3.92062	8.83213e-05	0.00291564		WDR31	6.16897	-1.5703	0.491684	-3.19372	0.00140451	0.0433222		CSRP3	12.7258	2.38871	0.948356	2.51879	0.0117758	0.248015
HEATR1	38.7066	1.01399	0.232881	4.35412	1.33603e-05	0.00042829		PROSER2	21.121	1.53428	0.391399	3.91999	8.85523e-05	0.00291564		ARSG	15.8541	1.80687	0.566207	3.19118	0.00141692	0.0435289		MSX2	5.60415	-1.17382	0.466269	-2.51748	0.0118198	0.248111
NCAPH	26.37	1.2546	0.288196	4.35329	1.34107e-05	0.000429279		AQP7	1.76842	-3.19644	0.815223	-3.92094	8.82031e-05	0.00291564		APOC1	10.0193	-1.55919	0.489063	-3.18812	0.00143204	0.0437667		RBM46	1.83926	1.47199	0.584831	2.51695	0.0118377	0.24821
SNHG5	694.277	1.22147	0.280958	4.34751	1.37694e-05	0.000438384		ADIRF-AS1	17.5823	1.79728	0.458359	3.92111	8.81432e-05	0.00291564		XKRX	5.62965	2.23543	0.701051	3.18869	0.00142921	0.0437667		ANXA10	3.53567	-1.52735	0.607047	-2.51604	0.0118682	0.248573
[truncated: 2,040 more rows]

## Sheet: S5
Table S5. Gene set enrichment scores for MsigDB for pCR vs. RD patients at baseline
[truncated: 27 more rows]

## Sheet: S6
Table S6. Gene set enrichment scores for MsigDB for pCR vs. PPR patients at baseline
[truncated: 27 more rows]

## Sheet: S7
Table S7. Gene set enrichment scores for MsigDB for pCR vs. NPR patients at baseline
[truncated: 27 more rows]

[truncated: 9 more sheets: S8, S9, S10, S11, S12, S13, S14, S15, S16]
